# Supplementary material for: Human-type sialic acid receptors contribute to avian influenza A virus binding and entry by hetero-multivalent interactions
Source: Nat Commun. 2022 Jul 13;13:4054. doi: 10.1038/s41467-022-31840-0 (PMC9279479; doi:10.1038/s41467-022-31840-0)
Supplement: Supplementary file 4 — Source data [file 41467_2022_31840_MOESM4_ESM.xlsx]

## Sheet: Fig.1a
Fig.1a	Time(s)	100% 2-3S(LN)2 (nm)	100% 2-6S(LN)2(nm)
	0	0	0
	0.2	0	0
	0.4	0	0
	0.6	0.002	0.006
	0.8	0.003	0.006
	1	0.004	0.001
	1.2	0.003	0.001
	1.4	0.002	0.005
	1.6	0.005	0.003
	1.8	0.006	0.007
	2	0.002	0.01
	2.2	0.002	0.003
	2.4	0.005	0.009
	2.6	0.001	0.013
	2.8	0	0.002
	3	0	0.007
	3.2	0.004	0.011
	3.4	0.006	0.007
	3.6	0.003	0.008
	3.8	0.003	0.01
	4	0.006	0.011
	4.2	0.006	0.016
	4.4	0	0.015
	4.6	-0.002	0.011
	4.8	0.004	0.014
	5	0.006	0.015
	5.2	0.007	0.011
	5.4	0.004	0.013
	5.6	0.004	0.019
	5.8	0.005	0.018
	6	0.008	0.02
	6.2	0.006	0.018
	6.4	0.003	0.016
	6.6	0.002	0.019
	6.8	0.001	0.019
	7	-0.001	0.018
	7.2	0.004	0.018
	7.4	0.003	0.024
	7.6	-0.001	0.024
	7.8	0	0.023
	8	0.002	0.02
	8.2	0.003	0.03
	8.4	0.003	0.022
	8.6	0.001	0.025
	8.8	0.001	0.025
	9	0.002	0.032
	9.2	0.01	0.027
	9.4	0.001	0.028
	9.6	0.001	0.025
	9.8	-0.001	0.027
	10	0.005	0.027
	10.2	0.002	0.026
	10.4	-0.001	0.028
	10.6	0.001	0.029
	10.8	-0.002	0.03
	11	0	0.028
	11.2	0.003	0.03
	11.4	-0.002	0.029
	11.6	0.002	0.033
	11.8	-0.001	0.038
	12	-0.002	0.037
	12.2	0.003	0.034
	12.4	0.006	0.035
	12.6	0	0.037
	12.8	0.003	0.029
	13	0.003	0.033
	13.2	0.001	0.037
	13.4	0.004	0.043
	13.6	0.003	0.037
	13.8	0.002	0.038
	14	0.001	0.038
	14.2	-0.001	0.038
	14.4	0.001	0.043
	14.6	0.002	0.036
	14.8	0.003	0.038
	15	0.001	0.043
	15.2	0	0.044
	15.4	0.004	0.045
	15.6	0.005	0.044
	15.8	-0.001	0.051
	16	0	0.04
	16.2	-0.002	0.044
	16.4	0.003	0.046
	16.6	0.004	0.047
	16.8	0.001	0.045
	17	0	0.048
	17.2	0	0.05
	17.4	0.001	0.052
	17.6	-0.002	0.054
	17.8	-0.001	0.045
	18	0.002	0.053
	18.2	0.005	0.056
	18.4	0.002	0.053
	18.6	0.005	0.053
	18.8	-0.001	0.056
	19	0.002	0.053
	19.2	0.004	0.052
	19.4	-0.001	0.054
	19.6	0.001	0.054
	19.8	0.002	0.054
	20	0.001	0.054
	20.2	-0.002	0.049
	20.4	-0.003	0.054
	20.6	-0.001	0.06
	20.8	0.001	0.057
	21	-0.001	0.051
	21.2	-0.001	0.057
	21.4	0	0.062
	21.6	0.003	0.059
	21.8	0.004	0.064
	22	-0.002	0.057
	22.2	-0.002	0.06
	22.4	0	0.061
	22.6	-0.002	0.062
	22.8	0.002	0.06
	23	-0.004	0.068
	23.2	0.001	0.068
	23.4	0.001	0.067
	23.6	-0.001	0.063
	23.8	-0.003	0.07
	24	0.003	0.069
	24.2	0.001	0.07
	24.4	-0.002	0.067
	24.6	0	0.072
	24.8	0.003	0.074
	25	-0.004	0.072
	25.2	0	0.067
	25.4	-0.002	0.068
	25.6	0.001	0.074
	25.8	-0.005	0.072
	26	-0.004	0.064
	26.2	-0.001	0.08
	26.4	-0.004	0.074
	26.6	0	0.075
	26.8	-0.003	0.071
	27	-0.004	0.075
	27.2	0.004	0.076
	27.4	-0.001	0.079
	27.6	-0.001	0.08
	27.8	-0.001	0.077
	28	-0.002	0.077
	28.2	-0.001	0.086
	28.4	0	0.074
	28.6	-0.001	0.08
	28.8	0.002	0.084
	29	-0.005	0.084
	29.2	0	0.079
	29.4	-0.001	0.077
	29.6	-0.001	0.081
	29.8	-0.001	0.082
	30	-0.002	0.087
	30.2	-0.004	0.084
	30.4	-0.005	0.081
	30.6	-0.004	0.088
	30.8	-0.004	0.082
	31	0	0.083
	31.2	0.002	0.094
	31.4	0.003	0.089
	31.6	0.001	0.086
	31.8	-0.004	0.09
	32	-0.001	0.09
	32.2	-0.002	0.092
	32.4	0.003	0.09
	32.6	-0.002	0.092
	32.8	0.004	0.091
	33	-0.003	0.094
	33.2	-0.004	0.093
	33.4	-0.005	0.088
	33.6	-0.002	0.095
	33.8	0.002	0.096
	34	-0.005	0.096
	34.2	-0.002	0.092
	34.4	-0.002	0.1
	34.6	-0.002	0.093
	34.8	-0.001	0.094
	35	-0.005	0.094
	35.2	-0.006	0.099
	35.4	0.005	0.097
	35.6	0.002	0.099
	35.8	-0.005	0.1
	36	0	0.101
	36.2	-0.003	0.106
	36.4	-0.002	0.103
	36.6	-0.004	0.101
	36.8	0.003	0.105
	37	0.001	0.105
	37.2	0	0.102
	37.4	-0.005	0.105
	37.6	0.001	0.102
	37.8	0.001	0.106
	38	-0.003	0.108
	38.2	-0.006	0.107
	38.4	-0.001	0.099
	38.6	-0.002	0.107
	38.8	-0.001	0.115
	39	-0.003	0.107
	39.2	-0.001	0.105
	39.4	0.001	0.108
	39.6	-0.001	0.106
	39.8	-0.004	0.109
	40	0.004	0.11
	40.2	-0.003	0.109
	40.4	0.006	0.114
	40.6	-0.006	0.112
	40.8	0	0.108
	41	0.001	0.114
	41.2	0.004	0.117
	41.4	-0.006	0.112
	41.6	-0.001	0.114
	41.8	-0.003	0.119
	42	-0.005	0.12
	42.2	-0.002	0.115
	42.4	0	0.116
	42.6	-0.001	0.124
	42.8	0	0.119
	43	-0.002	0.123
	43.2	-0.003	0.122
	43.4	0.001	0.119
	43.6	0	0.122
	43.8	-0.001	0.123
	44	-0.004	0.123
	44.2	-0.002	0.122
	44.4	-0.004	0.126
	44.6	-0.006	0.12
	44.8	-0.005	0.122
	45	-0.004	0.121
	45.2	0	0.124
	45.4	-0.001	0.125
	45.6	-0.002	0.127
	45.8	-0.001	0.123
	46	-0.001	0.13
	46.2	-0.001	0.132
	46.4	-0.003	0.128
	46.6	-0.009	0.126
	46.8	-0.001	0.13
	47	-0.006	0.131
	47.2	-0.006	0.125
	47.4	-0.004	0.13
	47.6	0	0.129
	47.8	0	0.128
	48	-0.005	0.132
	48.2	-0.004	0.137
	48.4	-0.004	0.125
	48.6	-0.004	0.135
	48.8	-0.002	0.132
	49	-0.01	0.13
	49.2	0.001	0.137
	49.4	0	0.139
	49.6	-0.004	0.132
	49.8	-0.001	0.136
	50	-0.004	0.14
	50.2	-0.001	0.142
	50.4	-0.003	0.142
	50.6	-0.007	0.14
	50.8	-0.001	0.138
	51	0.004	0.14
	51.2	0.003	0.141
	51.4	-0.004	0.138
	51.6	-0.002	0.139
	51.8	0	0.146
	52	-0.003	0.144
	52.2	-0.003	0.139
	52.4	-0.004	0.142
	52.6	-0.005	0.146
	52.8	-0.004	0.143
	53	-0.006	0.148
	53.2	-0.008	0.147
	53.4	-0.003	0.146
	53.6	0	0.153
	53.8	-0.005	0.15
	54	-0.002	0.146
	54.2	-0.003	0.152
	54.4	-0.005	0.15
	54.6	-0.004	0.149
	54.8	-0.002	0.148
	55	0.001	0.15
	55.2	-0.003	0.149
	55.4	-0.002	0.155
	55.6	-0.005	0.151
	55.8	-0.003	0.152
	56	-0.002	0.155
	56.2	-0.004	0.152
	56.4	-0.005	0.155
	56.6	-0.002	0.149
	56.8	-0.001	0.152
	57	-0.002	0.162
	57.2	-0.003	0.156
	57.4	-0.006	0.161
	57.6	0	0.162
	57.8	-0.004	0.157
	58	-0.004	0.16
	58.2	-0.007	0.162
	58.4	0.004	0.158
	58.6	0	0.161
	58.8	-0.004	0.158
	59	-0.002	0.157
	59.2	-0.004	0.162
	59.4	-0.005	0.168
	59.6	-0.002	0.162
	59.8	-0.007	0.165
	60	-0.006	0.163
	60.2	-0.007	0.169
	60.4	-0.005	0.163
	60.6	-0.005	0.169
	60.8	-0.004	0.165
	61	-0.002	0.162
	61.2	-0.001	0.163
	61.4	-0.001	0.167
	61.6	-0.003	0.169
	61.8	-0.004	0.172
	62	-0.003	0.176
	62.2	-0.006	0.169
	62.4	-0.004	0.17
	62.6	0	0.178
	62.8	-0.006	0.173
	63	-0.003	0.174
	63.2	-0.007	0.174
	63.4	-0.006	0.175
	63.6	-0.003	0.176
	63.8	-0.006	0.179
	64	-0.006	0.171
	64.2	-0.005	0.178
	64.4	-0.005	0.179
	64.6	-0.004	0.177
	64.8	-0.006	0.178
	65	-0.008	0.18
	65.2	-0.001	0.177
	65.4	-0.004	0.179
	65.6	-0.003	0.175
	65.8	-0.002	0.182
	66	-0.002	0.177
	66.2	-0.007	0.18
	66.4	-0.003	0.179
	66.6	-0.006	0.179
	66.8	-0.002	0.182
	67	-0.008	0.181
	67.2	-0.004	0.178
	67.4	-0.002	0.185
	67.6	-0.003	0.189
	67.8	-0.007	0.185
	68	-0.006	0.184
	68.2	-0.004	0.186
	68.4	-0.001	0.189
	68.6	-0.008	0.189
	68.8	-0.009	0.19
	69	-0.006	0.186
	69.2	-0.005	0.188
	69.4	-0.005	0.192
	69.6	-0.009	0.189
	69.8	-0.004	0.192
	70	-0.001	0.193
	70.2	-0.003	0.197
	70.4	-0.01	0.19
	70.6	-0.003	0.194
	70.8	-0.004	0.194
	71	-0.004	0.197
	71.2	-0.003	0.187
	71.4	-0.004	0.191
	71.6	-0.005	0.196
	71.8	-0.004	0.199
	72	-0.007	0.195
	72.2	-0.003	0.193
	72.4	-0.002	0.195
	72.6	-0.007	0.198
	72.8	-0.007	0.194
	73	-0.004	0.2
	73.2	-0.005	0.199
	73.4	-0.001	0.199
	73.6	-0.005	0.202
	73.8	-0.004	0.204
	74	-0.002	0.198
	74.2	-0.003	0.202
	74.4	-0.001	0.205
	74.6	-0.009	0.199
	74.8	-0.002	0.203
	75	-0.003	0.21
	75.2	-0.003	0.208
	75.4	-0.003	0.202
	75.6	-0.001	0.203
	75.8	-0.012	0.208
	76	-0.005	0.202
	76.2	-0.002	0.208
	76.4	-0.005	0.209
	76.6	-0.008	0.209
	76.8	-0.006	0.211
	77	-0.006	0.211
	77.2	-0.004	0.208
	77.4	0.001	0.213
	77.6	-0.004	0.213
	77.8	-0.008	0.213
	78	-0.004	0.212
	78.2	-0.002	0.216
	78.4	-0.003	0.213
	78.6	-0.004	0.216
	78.8	-0.007	0.218
	79	-0.006	0.216
	79.2	-0.004	0.217
	79.4	-0.005	0.219
	79.6	-0.01	0.219
	79.8	-0.003	0.218
	80	-0.009	0.223
	80.2	-0.008	0.22
	80.4	-0.01	0.213
	80.6	-0.007	0.22
	80.8	-0.004	0.22
	81	-0.007	0.223
	81.2	-0.006	0.223
	81.4	-0.007	0.218
	81.6	-0.002	0.221
	81.8	-0.002	0.221
	82	-0.01	0.215
	82.2	-0.007	0.22
	82.4	-0.006	0.222
	82.6	-0.003	0.225
	82.8	-0.005	0.217
	83	-0.006	0.227
	83.2	-0.002	0.226
	83.4	-0.006	0.222
	83.6	-0.007	0.224
	83.8	-0.003	0.225
	84	-0.004	0.226
	84.2	0	0.235
	84.4	-0.006	0.232
	84.6	-0.005	0.227
	84.8	-0.003	0.23
	85	-0.008	0.235
	85.2	-0.011	0.229
	85.4	-0.006	0.233
	85.6	-0.004	0.236
	85.8	-0.006	0.237
	86	-0.006	0.233
	86.2	-0.004	0.233
	86.4	-0.005	0.238
	86.6	-0.003	0.241
	86.8	-0.005	0.239
	87	-0.007	0.239
	87.2	-0.01	0.24
	87.4	-0.003	0.241
	87.6	-0.007	0.24
	87.8	-0.006	0.234
	88	-0.007	0.233
	88.2	-0.007	0.242
	88.4	-0.004	0.24
	88.6	-0.01	0.243
	88.8	-0.009	0.239
	89	-0.008	0.248
	89.2	-0.004	0.242
	89.4	-0.006	0.24
	89.6	-0.006	0.24
	89.8	-0.006	0.244
	90	-0.001	0.249
	90.2	-0.008	0.246
	90.4	-0.002	0.241
	90.6	-0.002	0.246
	90.8	-0.007	0.248
	91	-0.003	0.246
	91.2	-0.002	0.244
	91.4	-0.006	0.251
	91.6	-0.002	0.25
	91.8	-0.009	0.25
	92	-0.007	0.249
	92.2	-0.004	0.243
	92.4	-0.003	0.253
	92.6	-0.003	0.247
	92.8	-0.007	0.249
	93	-0.005	0.254
	93.2	-0.008	0.248
	93.4	-0.009	0.252
	93.6	-0.008	0.257
	93.8	-0.004	0.259
	94	-0.005	0.256
	94.2	-0.007	0.255
	94.4	-0.008	0.253
	94.6	-0.013	0.252
	94.8	-0.002	0.256
	95	-0.01	0.262
	95.2	-0.006	0.253
	95.4	-0.003	0.257
	95.6	-0.008	0.262
	95.8	-0.004	0.264
	96	-0.004	0.26
	96.2	-0.008	0.261
	96.4	-0.006	0.265
	96.6	-0.003	0.262
	96.8	-0.009	0.263
	97	-0.01	0.266
	97.2	-0.006	0.262
	97.4	-0.009	0.266
	97.6	-0.01	0.265
	97.8	-0.008	0.265
	98	-0.004	0.268
	98.2	-0.007	0.27
	98.4	-0.008	0.267
	98.6	-0.009	0.269
	98.8	-0.007	0.27
	99	-0.002	0.272
	99.2	-0.009	0.266
	99.4	-0.011	0.269
	99.6	-0.008	0.267
	99.8	-0.001	0.272
	100	-0.005	0.272
	100.2	-0.007	0.273
	100.4	-0.003	0.27
	100.6	-0.003	0.274
	100.8	-0.008	0.271
	101	-0.006	0.27
	101.2	-0.007	0.276
	101.4	-0.008	0.274
	101.6	-0.004	0.272
	101.8	-0.007	0.274
	102	-0.005	0.274
	102.2	-0.001	0.278
	102.4	-0.006	0.275
	102.6	-0.009	0.28
	102.8	-0.003	0.273
	103	-0.005	0.281
	103.2	-0.006	0.283
	103.4	-0.004	0.278
	103.6	-0.006	0.282
	103.8	-0.007	0.286
	104	-0.009	0.287
	104.2	-0.006	0.282
	104.4	-0.01	0.283
	104.6	-0.013	0.284
	104.8	-0.008	0.288
	105	-0.003	0.285
	105.2	-0.004	0.28
	105.4	-0.008	0.286
	105.6	-0.007	0.289
	105.8	-0.005	0.286
	106	-0.004	0.282
	106.2	-0.007	0.288
	106.4	-0.003	0.284
	106.6	-0.003	0.286
	106.8	-0.009	0.286
	107	-0.006	0.288
	107.2	-0.006	0.29
	107.4	-0.011	0.294
	107.6	-0.006	0.287
	107.8	-0.006	0.287
	108	-0.008	0.298
	108.2	-0.009	0.295
	108.4	-0.003	0.289
	108.6	-0.009	0.29
	108.8	-0.007	0.291
	109	-0.007	0.293
	109.2	-0.007	0.295
	109.4	-0.011	0.297
	109.6	-0.007	0.29
	109.8	-0.006	0.295
	110	-0.008	0.302
	110.2	-0.005	0.297
	110.4	-0.004	0.3
	110.6	-0.004	0.298
	110.8	-0.008	0.295
	111	-0.008	0.293
	111.2	-0.005	0.3
	111.4	-0.008	0.301
	111.6	-0.003	0.297
	111.8	-0.008	0.303
	112	-0.006	0.304
	112.2	-0.006	0.305
	112.4	-0.004	0.303
	112.6	-0.008	0.302
	112.8	-0.007	0.297
	113	-0.001	0.304
	113.2	-0.003	0.31
	113.4	-0.008	0.304
	113.6	-0.005	0.303
	113.8	-0.004	0.309
	114	-0.008	0.303
	114.2	-0.005	0.306
	114.4	-0.007	0.311
	114.6	-0.006	0.309
	114.8	-0.007	0.306
	115	-0.01	0.308
	115.2	-0.01	0.309
	115.4	-0.003	0.314
	115.6	-0.01	0.316
	115.8	-0.007	0.314
	116	-0.007	0.309
	116.2	-0.003	0.314
	116.4	-0.008	0.314
	116.6	-0.009	0.311
	116.8	-0.005	0.311
	117	-0.007	0.316
	117.2	-0.006	0.314
	117.4	-0.007	0.315
	117.6	-0.01	0.317
	117.8	-0.007	0.315
	118	-0.003	0.316
	118.2	-0.011	0.319
	118.4	-0.007	0.316
	118.6	-0.006	0.322
	118.8	-0.007	0.315
	119	-0.01	0.318
	119.2	-0.007	0.321
	119.4	-0.006	0.328
	119.6	-0.008	0.321
	119.8	-0.007	0.324
	120	-0.008	0.324
	120.2	-0.004	0.324
	120.4	-0.005	0.329
	120.6	-0.007	0.323
	120.8	-0.005	0.317
	121	-0.009	0.324
	121.2	-0.006	0.329
	121.4	-0.01	0.325
	121.6	-0.007	0.324
	121.8	-0.008	0.331
	122	-0.008	0.332
	122.2	-0.01	0.328
	122.4	-0.01	0.326
	122.6	-0.009	0.323
	122.8	-0.006	0.327
	123	-0.01	0.331
	123.2	-0.008	0.331
	123.4	-0.009	0.331
	123.6	-0.005	0.331
	123.8	-0.011	0.335
	124	-0.008	0.331
	124.2	-0.009	0.334
	124.4	-0.011	0.338
	124.6	-0.01	0.337
	124.8	-0.009	0.331
	125	-0.013	0.336
	125.2	-0.012	0.335
	125.4	-0.004	0.343
	125.6	-0.007	0.338
	125.8	-0.007	0.334
	126	-0.009	0.338
	126.2	-0.008	0.341
	126.4	-0.01	0.339
	126.6	-0.008	0.337
	126.8	-0.008	0.337
	127	-0.007	0.345
	127.2	-0.01	0.337
	127.4	-0.012	0.335
	127.6	-0.007	0.34
	127.8	-0.006	0.345
	128	-0.009	0.343
	128.2	-0.007	0.346
	128.4	-0.011	0.345
	128.6	-0.007	0.344
	128.8	-0.011	0.344
	129	-0.005	0.343
	129.2	-0.005	0.346
	129.4	-0.008	0.352
	129.6	-0.009	0.348
	129.8	-0.008	0.348
	130	-0.012	0.348
	130.2	-0.006	0.348
	130.4	-0.009	0.347
	130.6	-0.01	0.354
	130.8	-0.014	0.348
	131	-0.008	0.354
	131.2	-0.01	0.356
	131.4	-0.013	0.348
	131.6	-0.008	0.348
	131.8	-0.012	0.353
	132	-0.012	0.352
	132.2	-0.012	0.357
	132.4	-0.012	0.348
	132.6	-0.008	0.353
	132.8	-0.008	0.355
	133	-0.011	0.359
	133.2	-0.013	0.355
	133.4	-0.006	0.355
	133.6	-0.008	0.356
	133.8	-0.009	0.362
	134	-0.008	0.356
	134.2	-0.004	0.357
	134.4	-0.008	0.361
	134.6	-0.012	0.355
	134.8	-0.006	0.355
	135	-0.013	0.359
	135.2	-0.012	0.363
	135.4	-0.015	0.365
	135.6	-0.012	0.363
	135.8	-0.013	0.36
	136	-0.009	0.359
	136.2	-0.007	0.365
	136.4	-0.013	0.361
	136.6	-0.009	0.362
	136.8	-0.011	0.375
	137	-0.011	0.366
	137.2	-0.009	0.363
	137.4	-0.006	0.364
	137.6	-0.008	0.368
	137.8	-0.008	0.363
	138	-0.01	0.366
	138.2	-0.006	0.371
	138.4	-0.008	0.368
	138.6	-0.004	0.372
	138.8	-0.006	0.368
	139	-0.012	0.371
	139.2	-0.007	0.374
	139.4	-0.006	0.374
	139.6	-0.017	0.374
	139.8	-0.012	0.373
	140	-0.01	0.372
	140.2	-0.011	0.376
	140.4	-0.014	0.373
	140.6	-0.011	0.376
	140.8	-0.008	0.375
	141	-0.008	0.379
	141.2	-0.011	0.382
	141.4	-0.013	0.377
	141.6	-0.009	0.381
	141.8	-0.009	0.38
	142	-0.013	0.38
	142.2	-0.012	0.377
	142.4	-0.012	0.38
	142.6	-0.009	0.385
	142.8	-0.007	0.376
	143	-0.008	0.379
	143.2	-0.006	0.383
	143.4	-0.008	0.378
	143.6	-0.007	0.379
	143.8	-0.012	0.384
	144	-0.01	0.382
	144.2	-0.007	0.384
	144.4	-0.013	0.388
	144.6	-0.012	0.379
	144.8	-0.009	0.38
	145	-0.006	0.39
	145.2	-0.01	0.387
	145.4	-0.009	0.383
	145.6	-0.007	0.388
	145.8	-0.004	0.388
	146	-0.007	0.383
	146.2	-0.009	0.39
	146.4	-0.008	0.386
	146.6	-0.007	0.392
	146.8	-0.009	0.398
	147	-0.008	0.393
	147.2	-0.007	0.393
	147.4	-0.009	0.398
	147.6	-0.008	0.398
	147.8	-0.013	0.394
	148	-0.008	0.39
	148.2	-0.009	0.393
	148.4	-0.009	0.395
	148.6	-0.011	0.397
	148.8	-0.013	0.394
	149	-0.009	0.397
	149.2	-0.007	0.399
	149.4	-0.01	0.402
	149.6	-0.013	0.399
	149.8	-0.006	0.397
	150	-0.011	0.4
	150.2	-0.009	0.401
	150.4	-0.007	0.399
	150.6	-0.014	0.404
	150.8	-0.012	0.399
	151	-0.011	0.401
	151.2	-0.008	0.403
	151.4	-0.013	0.404
	151.6	-0.009	0.402
	151.8	-0.006	0.407
	152	-0.011	0.401
	152.2	-0.011	0.402
	152.4	-0.007	0.405
	152.6	-0.012	0.406
	152.8	-0.014	0.4
	153	-0.01	0.404
	153.2	-0.011	0.408
	153.4	-0.007	0.406
	153.6	-0.012	0.408
	153.8	-0.009	0.409
	154	-0.007	0.411
	154.2	-0.011	0.413
	154.4	-0.011	0.408
	154.6	-0.011	0.411
	154.8	-0.004	0.411
	155	-0.01	0.418
	155.2	-0.014	0.413
	155.4	-0.01	0.413
	155.6	-0.01	0.416
	155.8	-0.011	0.415
	156	-0.01	0.413
	156.2	-0.009	0.412
	156.4	-0.011	0.418
	156.6	-0.009	0.414
	156.8	-0.011	0.418
	157	-0.014	0.415
	157.2	-0.011	0.414
	157.4	-0.014	0.421
	157.6	-0.01	0.424
	157.8	-0.016	0.412
	158	-0.011	0.419
	158.2	-0.01	0.419
	158.4	-0.009	0.418
	158.6	-0.014	0.422
	158.8	-0.008	0.416
	159	-0.013	0.418
	159.2	-0.012	0.423
	159.4	-0.014	0.425
	159.6	-0.011	0.418
	159.8	-0.006	0.423
	160	-0.01	0.426
	160.2	-0.013	0.426
	160.4	-0.011	0.419
	160.6	-0.012	0.423
	160.8	-0.007	0.43
	161	-0.012	0.428
	161.2	-0.011	0.428
	161.4	-0.013	0.429
	161.6	-0.007	0.422
	161.8	-0.01	0.429
	162	-0.013	0.43
	162.2	-0.01	0.426
	162.4	-0.01	0.431
	162.6	-0.009	0.433
	162.8	-0.009	0.428
	163	-0.012	0.429
	163.2	-0.009	0.434
	163.4	-0.01	0.431
	163.6	-0.003	0.433
	163.8	-0.008	0.436
	164	-0.013	0.433
	164.2	-0.01	0.434
	164.4	-0.01	0.435
	164.6	-0.008	0.438
	164.8	-0.008	0.438
	165	-0.014	0.443
	165.2	-0.013	0.436
	165.4	-0.008	0.435
	165.6	-0.012	0.437
	165.8	-0.015	0.437
	166	-0.013	0.435
	166.2	-0.012	0.434
	166.4	-0.012	0.44
	166.6	-0.011	0.439
	166.8	-0.012	0.443
	167	-0.014	0.44
	167.2	-0.009	0.437
	167.4	-0.011	0.445
	167.6	-0.01	0.442
	167.8	-0.015	0.44
	168	-0.012	0.435
	168.2	-0.011	0.445
	168.4	-0.012	0.442
	168.6	-0.011	0.445
	168.8	-0.01	0.446
	169	-0.011	0.448
	169.2	-0.012	0.449
	169.4	-0.012	0.446
	169.6	-0.01	0.443
	169.8	-0.007	0.448
	170	-0.011	0.453
	170.2	-0.014	0.444
	170.4	-0.013	0.449
	170.6	-0.007	0.45
	170.8	-0.011	0.449
	171	-0.011	0.448
	171.2	-0.012	0.449
	171.4	-0.011	0.451
	171.6	-0.011	0.45
	171.8	-0.011	0.454
	172	-0.011	0.457
	172.2	-0.009	0.452
	172.4	-0.008	0.459
	172.6	-0.016	0.458
	172.8	-0.008	0.452
	173	-0.009	0.459
	173.2	-0.008	0.454
	173.4	-0.008	0.457
	173.6	-0.009	0.457
	173.8	-0.012	0.461
	174	-0.013	0.457
	174.2	-0.013	0.459
	174.4	-0.007	0.454
	174.6	-0.008	0.458
	174.8	-0.008	0.464
	175	-0.01	0.46
	175.2	-0.011	0.462
	175.4	-0.013	0.46
	175.6	-0.011	0.464
	175.8	-0.011	0.468
	176	-0.011	0.467
	176.2	-0.01	0.463
	176.4	-0.012	0.467
	176.6	-0.007	0.464
	176.8	-0.011	0.466
	177	-0.007	0.464
	177.2	-0.007	0.462
	177.4	-0.007	0.466
	177.6	-0.013	0.468
	177.8	-0.014	0.462
	178	-0.01	0.468
	178.2	-0.01	0.477
	178.4	-0.01	0.469
	178.6	-0.01	0.462
	178.8	-0.014	0.47
	179	-0.009	0.466
	179.2	-0.011	0.469
	179.4	-0.016	0.468
	179.6	-0.008	0.472
	179.8	-0.008	0.473
	180	-0.015	0.476
	180.2	-0.008	0.465
	180.4	-0.01	0.47
	180.6	-0.011	0.48
	180.8	-0.014	0.475
	181	-0.013	0.476
	181.2	-0.012	0.477
	181.4	-0.012	0.478
	181.6	-0.013	0.474
	181.8	-0.013	0.477
	182	-0.015	0.476
	182.2	-0.008	0.48
	182.4	-0.015	0.478
	182.6	-0.017	0.477
	182.8	-0.01	0.477
	183	-0.009	0.482
	183.2	-0.012	0.485
	183.4	-0.008	0.481
	183.6	-0.01	0.478
	183.8	-0.012	0.481
	184	-0.009	0.487
	184.2	-0.014	0.484
	184.4	-0.013	0.483
	184.6	-0.014	0.484
	184.8	-0.008	0.485
	185	-0.015	0.485
	185.2	-0.013	0.486
	185.4	-0.016	0.485
	185.6	-0.016	0.494
	185.8	-0.011	0.484
	186	-0.015	0.484
	186.2	-0.012	0.492
	186.4	-0.012	0.49
	186.6	-0.01	0.492
	186.8	-0.014	0.488
	187	-0.013	0.491
	187.2	-0.007	0.485
	187.4	-0.011	0.49
	187.6	-0.016	0.486
	187.8	-0.013	0.491
	188	-0.009	0.496
	188.2	-0.013	0.496
	188.4	-0.012	0.49
	188.6	-0.014	0.493
	188.8	-0.01	0.497
	189	-0.013	0.49
	189.2	-0.013	0.494
	189.4	-0.01	0.497
	189.6	-0.013	0.493
	189.8	-0.01	0.494
	190	-0.013	0.497
	190.2	-0.012	0.495
	190.4	-0.007	0.493
	190.6	-0.014	0.505
	190.8	-0.011	0.497
	191	-0.009	0.497
	191.2	-0.011	0.501
	191.4	-0.018	0.5
	191.6	-0.014	0.498
	191.8	-0.014	0.501
	192	-0.016	0.503
	192.2	-0.013	0.504
	192.4	-0.016	0.505
	192.6	-0.009	0.503
	192.8	-0.014	0.501
	193	-0.011	0.508
	193.2	-0.011	0.51
	193.4	-0.011	0.499
	193.6	-0.013	0.503
	193.8	-0.012	0.505
	194	-0.009	0.508
	194.2	-0.012	0.505
	194.4	-0.012	0.507
	194.6	-0.012	0.505
	194.8	-0.013	0.506
	195	-0.01	0.506
	195.2	-0.007	0.507
	195.4	-0.008	0.511
	195.6	-0.016	0.514
	195.8	-0.015	0.506
	196	-0.011	0.507
	196.2	-0.011	0.508
	196.4	-0.013	0.514
	196.6	-0.017	0.509
	196.8	-0.011	0.515
	197	-0.014	0.513
	197.2	-0.012	0.51
	197.4	-0.016	0.51
	197.6	-0.009	0.513
	197.8	-0.011	0.511
	198	-0.012	0.517
	198.2	-0.016	0.521
	198.4	-0.014	0.514
	198.6	-0.014	0.519
	198.8	-0.011	0.519
	199	-0.013	0.516
	199.2	-0.014	0.517
	199.4	-0.009	0.519
	199.6	-0.014	0.518
	199.8	-0.011	0.519
	200	-0.012	0.52
	200.2	-0.009	0.519
	200.4	-0.015	0.526
	200.6	-0.016	0.527
	200.8	-0.016	0.522
	201	-0.01	0.52
	201.2	-0.014	0.528
	201.4	-0.017	0.528
	201.6	-0.017	0.52
	201.8	-0.011	0.52
	202	-0.016	0.524
	202.2	-0.013	0.528
	202.4	-0.011	0.528
	202.6	-0.012	0.526
	202.8	-0.01	0.531
	203	-0.013	0.527
	203.2	-0.012	0.529
	203.4	-0.012	0.523
	203.6	-0.015	0.524
	203.8	-0.015	0.536
	204	-0.015	0.528
	204.2	-0.01	0.528
	204.4	-0.011	0.53
	204.6	-0.013	0.526
	204.8	-0.013	0.529
	205	-0.016	0.53
	205.2	-0.012	0.528
	205.4	-0.012	0.529
	205.6	-0.008	0.534
	205.8	-0.011	0.529
	206	-0.014	0.528
	206.2	-0.01	0.537
	206.4	-0.019	0.532
	206.6	-0.016	0.529
	206.8	-0.014	0.539
	207	-0.012	0.535
	207.2	-0.018	0.536
	207.4	-0.014	0.537
	207.6	-0.013	0.539
	207.8	-0.009	0.537
	208	-0.016	0.541
	208.2	-0.01	0.54
	208.4	-0.009	0.538
	208.6	-0.012	0.54
	208.8	-0.017	0.547
	209	-0.018	0.54
	209.2	-0.013	0.538
	209.4	-0.014	0.545
	209.6	-0.014	0.544
	209.8	-0.013	0.547
	210	-0.015	0.542
	210.2	-0.009	0.54
	210.4	-0.013	0.54
	210.6	-0.012	0.548
	210.8	-0.014	0.541
	211	-0.011	0.54
	211.2	-0.011	0.548
	211.4	-0.013	0.548
	211.6	-0.012	0.544
	211.8	-0.013	0.549
	212	-0.015	0.548
	212.2	-0.017	0.547
	212.4	-0.016	0.547
	212.6	-0.013	0.548
	212.8	-0.014	0.554
	213	-0.01	0.553
	213.2	-0.012	0.55
	213.4	-0.011	0.548
	213.6	-0.009	0.554
	213.8	-0.014	0.556
	214	-0.013	0.548
	214.2	-0.012	0.549
	214.4	-0.011	0.554
	214.6	-0.01	0.553
	214.8	-0.012	0.554
	215	-0.01	0.555
	215.2	-0.011	0.558
	215.4	-0.011	0.554
	215.6	-0.013	0.553
	215.8	-0.013	0.556
	216	-0.009	0.561
	216.2	-0.016	0.562
	216.4	-0.012	0.559
	216.6	-0.013	0.557
	216.8	-0.015	0.561
	217	-0.018	0.559
	217.2	-0.013	0.554
	217.4	-0.012	0.559
	217.6	-0.009	0.56
	217.8	-0.013	0.563
	218	-0.011	0.564
	218.2	-0.012	0.562
	218.4	-0.012	0.56
	218.6	-0.011	0.563
	218.8	-0.014	0.568
	219	-0.012	0.563
	219.2	-0.012	0.565
	219.4	-0.014	0.572
	219.6	-0.013	0.564
	219.8	-0.014	0.561
	220	-0.015	0.567
	220.2	-0.012	0.567
	220.4	-0.014	0.564
	220.6	-0.014	0.568
	220.8	-0.015	0.569
	221	-0.015	0.569
	221.2	-0.014	0.572
	221.4	-0.016	0.566
	221.6	-0.018	0.568
	221.8	-0.014	0.568
	222	-0.021	0.572
	222.2	-0.015	0.566
	222.4	-0.013	0.574
	222.6	-0.013	0.573
	222.8	-0.013	0.569
	223	-0.011	0.569
	223.2	-0.016	0.567
	223.4	-0.011	0.572
	223.6	-0.017	0.581
	223.8	-0.014	0.579
	224	-0.009	0.574
	224.2	-0.012	0.578
	224.4	-0.01	0.573
	224.6	-0.015	0.573
	224.8	-0.009	0.58
	225	-0.011	0.581
	225.2	-0.015	0.581
	225.4	-0.013	0.578
	225.6	-0.009	0.576
	225.8	-0.012	0.579
	226	-0.015	0.576
	226.2	-0.012	0.582
	226.4	-0.012	0.579
	226.6	-0.012	0.583
	226.8	-0.014	0.587
	227	-0.013	0.583
	227.2	-0.016	0.585
	227.4	-0.014	0.585
	227.6	-0.013	0.584
	227.8	-0.012	0.586
	228	-0.011	0.589
	228.2	-0.014	0.587
	228.4	-0.015	0.585
	228.6	-0.014	0.587
	228.8	-0.015	0.585
	229	-0.012	0.581
	229.2	-0.011	0.589
	229.4	-0.016	0.592
	229.6	-0.016	0.585
	229.8	-0.015	0.59
	230	-0.014	0.592
	230.2	-0.016	0.588
	230.4	-0.013	0.588
	230.6	-0.014	0.593
	230.8	-0.015	0.596
	231	-0.017	0.592
	231.2	-0.02	0.593
	231.4	-0.015	0.59
	231.6	-0.011	0.593
	231.8	-0.011	0.599
	232	-0.018	0.595
	232.2	-0.013	0.589
	232.4	-0.01	0.599
	232.6	-0.014	0.59
	232.8	-0.019	0.595
	233	-0.015	0.596
	233.2	-0.016	0.592
	233.4	-0.011	0.591
	233.6	-0.015	0.596
	233.8	-0.016	0.598
	234	-0.01	0.598
	234.2	-0.015	0.602
	234.4	-0.014	0.602
	234.6	-0.011	0.597
	234.8	-0.01	0.601
	235	-0.016	0.602
	235.2	-0.017	0.6
	235.4	-0.015	0.602
	235.6	-0.01	0.604
	235.8	-0.012	0.603
	236	-0.014	0.602
	236.2	-0.015	0.602
	236.4	-0.015	0.603
	236.6	-0.013	0.606
	236.8	-0.016	0.609
	237	-0.018	0.603
	237.2	-0.015	0.602
	237.4	-0.018	0.608
	237.6	-0.017	0.607
	237.8	-0.017	0.609
	238	-0.016	0.607
	238.2	-0.015	0.61
	238.4	-0.016	0.61
	238.6	-0.014	0.607
	238.8	-0.017	0.606
	239	-0.014	0.607
	239.2	-0.009	0.62
	239.4	-0.013	0.613
	239.6	-0.019	0.606
	239.8	-0.012	0.609
	240	-0.014	0.61
	240.2	-0.019	0.615
	240.4	-0.016	0.614
	240.6	-0.015	0.615
	240.8	-0.012	0.612
	241	-0.016	0.609
	241.2	-0.015	0.615
	241.4	-0.015	0.614
	241.6	-0.018	0.613
	241.8	-0.015	0.618
	242	-0.022	0.614
	242.2	-0.013	0.62
	242.4	-0.018	0.619
	242.6	-0.015	0.617
	242.8	-0.018	0.61
	243	-0.018	0.621
	243.2	-0.011	0.621
	243.4	-0.017	0.619
	243.6	-0.018	0.622
	243.8	-0.017	0.622
	244	-0.017	0.616
	244.2	-0.017	0.625
	244.4	-0.015	0.626
	244.6	-0.013	0.62
	244.8	-0.014	0.625
	245	-0.014	0.628
	245.2	-0.012	0.622
	245.4	-0.013	0.628
	245.6	-0.017	0.628
	245.8	-0.017	0.625
	246	-0.022	0.628
	246.2	-0.018	0.626
	246.4	-0.015	0.628
	246.6	-0.018	0.626
	246.8	-0.014	0.622
	247	-0.015	0.626
	247.2	-0.016	0.624
	247.4	-0.013	0.634
	247.6	-0.02	0.627
	247.8	-0.018	0.622
	248	-0.011	0.628
	248.2	-0.013	0.633
	248.4	-0.015	0.628
	248.6	-0.013	0.627
	248.8	-0.015	0.635
	249	-0.011	0.633
	249.2	-0.015	0.63
	249.4	-0.014	0.632
	249.6	-0.016	0.631
	249.8	-0.012	0.631
	250	-0.016	0.634
	250.2	-0.015	0.629
	250.4	-0.013	0.634
	250.6	-0.019	0.636
	250.8	-0.018	0.635
	251	-0.014	0.634
	251.2	-0.012	0.634
	251.4	-0.018	0.637
	251.6	-0.016	0.636
	251.8	-0.015	0.64
	252	-0.016	0.64
	252.2	-0.011	0.645
	252.4	-0.022	0.641
	252.6	-0.015	0.638
	252.8	-0.014	0.643
	253	-0.011	0.643
	253.2	-0.015	0.641
	253.4	-0.016	0.64
	253.6	-0.017	0.645
	253.8	-0.013	0.643
	254	-0.016	0.641
	254.2	-0.015	0.639
	254.4	-0.015	0.643
	254.6	-0.018	0.646
	254.8	-0.012	0.647
	255	-0.016	0.648
	255.2	-0.015	0.641
	255.4	-0.011	0.648
	255.6	-0.016	0.648
	255.8	-0.013	0.645
	256	-0.013	0.646
	256.2	-0.013	0.653
	256.4	-0.013	0.647
	256.6	-0.015	0.641
	256.8	-0.014	0.652
	257	-0.016	0.646
	257.2	-0.018	0.651
	257.4	-0.014	0.651
	257.6	-0.016	0.646
	257.8	-0.015	0.65
	258	-0.013	0.651
	258.2	-0.02	0.649
	258.4	-0.013	0.651
	258.6	-0.014	0.65
	258.8	-0.016	0.655
	259	-0.015	0.653
	259.2	-0.015	0.656
	259.4	-0.014	0.652
	259.6	-0.018	0.654
	259.8	-0.018	0.653
	260	-0.012	0.656
	260.2	-0.013	0.652
	260.4	-0.008	0.657
	260.6	-0.015	0.66
	260.8	-0.014	0.657
	261	-0.015	0.659
	261.2	-0.012	0.658
	261.4	-0.014	0.654
	261.6	-0.014	0.658
	261.8	-0.014	0.662
	262	-0.014	0.664
	262.2	-0.012	0.662
	262.4	-0.014	0.663
	262.6	-0.011	0.664
	262.8	-0.013	0.666
	263	-0.015	0.664
	263.2	-0.014	0.665
	263.4	-0.016	0.661
	263.6	-0.014	0.668
	263.8	-0.017	0.665
	264	-0.017	0.665
	264.2	-0.016	0.667
	264.4	-0.018	0.666
	264.6	-0.017	0.662
	264.8	-0.018	0.665
	265	-0.008	0.671
	265.2	-0.015	0.667
	265.4	-0.016	0.67
	265.6	-0.02	0.669
	265.8	-0.018	0.667
	266	-0.016	0.667
	266.2	-0.014	0.673
	266.4	-0.022	0.667
	266.6	-0.014	0.668
	266.8	-0.013	0.671
	267	-0.016	0.674
	267.2	-0.013	0.672
	267.4	-0.014	0.667
	267.6	-0.017	0.672
	267.8	-0.014	0.675
	268	-0.018	0.673
	268.2	-0.016	0.673
	268.4	-0.015	0.669
	268.6	-0.014	0.674
	268.8	-0.015	0.679
	269	-0.017	0.668
	269.2	-0.01	0.675
	269.4	-0.012	0.68
	269.6	-0.019	0.677
	269.8	-0.013	0.679
	270	-0.015	0.677
	270.2	-0.015	0.678
	270.4	-0.017	0.679
	270.6	-0.015	0.683
	270.8	-0.018	0.682
	271	-0.015	0.679
	271.2	-0.018	0.689
	271.4	-0.019	0.678
	271.6	-0.012	0.68
	271.8	-0.012	0.683
	272	-0.02	0.687
	272.2	-0.018	0.68
	272.4	-0.015	0.682
	272.6	-0.014	0.686
	272.8	-0.017	0.688
	273	-0.02	0.687
	273.2	-0.021	0.68
	273.4	-0.018	0.685
	273.6	-0.016	0.689
	273.8	-0.018	0.688
	274	-0.02	0.681
	274.2	-0.017	0.683
	274.4	-0.014	0.693
	274.6	-0.018	0.694
	274.8	-0.016	0.684
	275	-0.015	0.689
	275.2	-0.018	0.689
	275.4	-0.017	0.69
	275.6	-0.016	0.691
	275.8	-0.016	0.692
	276	-0.013	0.687
	276.2	-0.011	0.693
	276.4	-0.018	0.689
	276.6	-0.011	0.687
	276.8	-0.014	0.696
	277	-0.018	0.695
	277.2	-0.018	0.692
	277.4	-0.016	0.694
	277.6	-0.016	0.696
	277.8	-0.018	0.696
	278	-0.012	0.696
	278.2	-0.015	0.697
	278.4	-0.018	0.697
	278.6	-0.021	0.701
	278.8	-0.018	0.696
	279	-0.014	0.699
	279.2	-0.017	0.703
	279.4	-0.013	0.702
	279.6	-0.013	0.695
	279.8	-0.018	0.698
	280	-0.015	0.703
	280.2	-0.013	0.704
	280.4	-0.014	0.698
	280.6	-0.013	0.705
	280.8	-0.016	0.702
	281	-0.019	0.703
	281.2	-0.019	0.704
	281.4	-0.019	0.702
	281.6	-0.017	0.702
	281.8	-0.012	0.705
	282	-0.017	0.704
	282.2	-0.021	0.702
	282.4	-0.015	0.707
	282.6	-0.017	0.709
	282.8	-0.02	0.705
	283	-0.014	0.705
	283.2	-0.018	0.706
	283.4	-0.014	0.711
	283.6	-0.012	0.714
	283.8	-0.018	0.707
	284	-0.015	0.702
	284.2	-0.014	0.713
	284.4	-0.017	0.715
	284.6	-0.017	0.707
	284.8	-0.015	0.712
	285	-0.016	0.714
	285.2	-0.021	0.709
	285.4	-0.015	0.709
	285.6	-0.016	0.714
	285.8	-0.013	0.715
	286	-0.017	0.712
	286.2	-0.017	0.711
	286.4	-0.016	0.713
	286.6	-0.012	0.717
	286.8	-0.013	0.718
	287	-0.017	0.715
	287.2	-0.015	0.72
	287.4	-0.02	0.716
	287.6	-0.016	0.716
	287.8	-0.016	0.718
	288	-0.014	0.718
	288.2	-0.017	0.718
	288.4	-0.017	0.718
	288.6	-0.015	0.718
	288.8	-0.016	0.719
	289	-0.016	0.714
	289.2	-0.016	0.724
	289.4	-0.02	0.727
	289.6	-0.015	0.717
	289.8	-0.016	0.721
	290	-0.013	0.721
	290.2	-0.017	0.727
	290.4	-0.019	0.724
	290.6	-0.016	0.724
	290.8	-0.018	0.727
	291	-0.017	0.724
	291.2	-0.011	0.725
	291.4	-0.016	0.721
	291.6	-0.018	0.726
	291.8	-0.022	0.726
	292	-0.021	0.73
	292.2	-0.014	0.723
	292.4	-0.013	0.728
	292.6	-0.016	0.728
	292.8	-0.022	0.725
	293	-0.015	0.722
	293.2	-0.015	0.728
	293.4	-0.015	0.726
	293.6	-0.017	0.73
	293.8	-0.017	0.724
	294	-0.016	0.731
	294.2	-0.013	0.734
	294.4	-0.019	0.733
	294.6	-0.015	0.729
	294.8	-0.012	0.729
	295	-0.02	0.733
	295.2	-0.017	0.734
	295.4	-0.015	0.73
	295.6	-0.011	0.736
	295.8	-0.018	0.732
	296	-0.017	0.735
	296.2	-0.018	0.734
	296.4	-0.015	0.738
	296.6	-0.014	0.736
	296.8	-0.016	0.74
	297	-0.019	0.733
	297.2	-0.014	0.735
	297.4	-0.015	0.734
	297.6	-0.019	0.739
	297.8	-0.022	0.735
	298	-0.017	0.739
	298.2	-0.02	0.74
	298.4	-0.02	0.74
	298.6	-0.016	0.743
	298.8	-0.013	0.738
	299	-0.016	0.74
	299.2	-0.014	0.745
	299.4	-0.02	0.742
	299.6	-0.018	0.74
	299.8	-0.017	0.739
	300	-0.015	0.744
	300.2	-0.013	0.741
	300.4	-0.013	0.743
	300.6	-0.018	0.749
	300.8	-0.01	0.747
	301	-0.014	0.742
	301.2	-0.016	0.748
	301.4	-0.016	0.748
	301.6	-0.016	0.746
	301.8	-0.019	0.749
	302	-0.017	0.75
	302.2	-0.016	0.747
	302.4	-0.014	0.751
	302.6	-0.016	0.751
	302.8	-0.015	0.743
	303	-0.015	0.753
	303.2	-0.015	0.749
	303.4	-0.017	0.75
	303.6	-0.018	0.75
	303.8	-0.014	0.75
	304	-0.014	0.757
	304.2	-0.015	0.75
	304.4	-0.018	0.754
	304.6	-0.02	0.752
	304.8	-0.014	0.754
	305	-0.019	0.756
	305.2	-0.016	0.751
	305.4	-0.012	0.754
	305.6	-0.017	0.758
	305.8	-0.017	0.757
	306	-0.014	0.755
	306.2	-0.019	0.757
	306.4	-0.016	0.759
	306.6	-0.021	0.759
	306.8	-0.017	0.759
	307	-0.015	0.76
	307.2	-0.016	0.757
	307.4	-0.022	0.765
	307.6	-0.018	0.759
	307.8	-0.022	0.76
	308	-0.015	0.762
	308.2	-0.02	0.761
	308.4	-0.014	0.764
	308.6	-0.017	0.758
	308.8	-0.017	0.769
	309	-0.015	0.755
	309.2	-0.021	0.758
	309.4	-0.016	0.764
	309.6	-0.013	0.76
	309.8	-0.016	0.762
	310	-0.019	0.765
	310.2	-0.019	0.763
	310.4	-0.012	0.763
	310.6	-0.02	0.767
	310.8	-0.012	0.765
	311	-0.017	0.758
	311.2	-0.018	0.762
	311.4	-0.021	0.767
	311.6	-0.011	0.764
	311.8	-0.015	0.766
	312	-0.016	0.766
	312.2	-0.016	0.768
	312.4	-0.014	0.769
	312.6	-0.018	0.765
	312.8	-0.012	0.767
	313	-0.016	0.77
	313.2	-0.015	0.775
	313.4	-0.017	0.767
	313.6	-0.021	0.77
	313.8	-0.016	0.777
	314	-0.017	0.773
	314.2	-0.016	0.771
	314.4	-0.015	0.774
	314.6	-0.018	0.774
	314.8	-0.012	0.773
	315	-0.017	0.774
	315.2	-0.02	0.772
	315.4	-0.014	0.775
	315.6	-0.014	0.776
	315.8	-0.022	0.777
	316	-0.013	0.774
	316.2	-0.02	0.777
	316.4	-0.016	0.779
	316.6	-0.017	0.778
	316.8	-0.017	0.775
	317	-0.013	0.772
	317.2	-0.016	0.778
	317.4	-0.017	0.78
	317.6	-0.016	0.78
	317.8	-0.017	0.774
	318	-0.014	0.778
	318.2	-0.017	0.779
	318.4	-0.021	0.775
	318.6	-0.016	0.775
	318.8	-0.015	0.784
	319	-0.016	0.777
	319.2	-0.014	0.78
	319.4	-0.018	0.779
	319.6	-0.015	0.781
	319.8	-0.015	0.782
	320	-0.02	0.781
	320.2	-0.018	0.781
	320.4	-0.012	0.785
	320.6	-0.015	0.788
	320.8	-0.019	0.785
	321	-0.015	0.782
	321.2	-0.014	0.789
	321.4	-0.019	0.786
	321.6	-0.021	0.786
	321.8	-0.017	0.785
	322	-0.019	0.789
	322.2	-0.018	0.79
	322.4	-0.016	0.789
	322.6	-0.012	0.793
	322.8	-0.016	0.79
	323	-0.015	0.792
	323.2	-0.021	0.793
	323.4	-0.019	0.79
	323.6	-0.016	0.789
	323.8	-0.015	0.796
	324	-0.019	0.796
	324.2	-0.017	0.789
	324.4	-0.016	0.793
	324.6	-0.016	0.794
	324.8	-0.017	0.796
	325	-0.017	0.793
	325.2	-0.016	0.789
	325.4	-0.017	0.796
	325.6	-0.017	0.8
	325.8	-0.015	0.791
	326	-0.016	0.794
	326.2	-0.018	0.798
	326.4	-0.018	0.799
	326.6	-0.019	0.795
	326.8	-0.014	0.796
	327	-0.022	0.801
	327.2	-0.015	0.798
	327.4	-0.02	0.801
	327.6	-0.015	0.798
	327.8	-0.016	0.795
	328	-0.016	0.799
	328.2	-0.023	0.8
	328.4	-0.016	0.793
	328.6	-0.016	0.8
	328.8	-0.018	0.799
	329	-0.017	0.797
	329.2	-0.018	0.796
	329.4	-0.016	0.804
	329.6	-0.015	0.8
	329.8	-0.017	0.8
	330	-0.015	0.802
	330.2	-0.011	0.801
	330.4	-0.017	0.808
	330.6	-0.021	0.804
	330.8	-0.018	0.808
	331	-0.017	0.805
	331.2	-0.02	0.81
	331.4	-0.019	0.809
	331.6	-0.016	0.807
	331.8	-0.014	0.807
	332	-0.019	0.814
	332.2	-0.017	0.81
	332.4	-0.019	0.809
	332.6	-0.016	0.811
	332.8	-0.014	0.807
	333	-0.017	0.813
	333.2	-0.016	0.809
	333.4	-0.017	0.81
	333.6	-0.019	0.815
	333.8	-0.017	0.814
	334	-0.018	0.811
	334.2	-0.02	0.804
	334.4	-0.019	0.816
	334.6	-0.019	0.815
	334.8	-0.016	0.813
	335	-0.02	0.811
	335.2	-0.017	0.811
	335.4	-0.015	0.811
	335.6	-0.019	0.819
	335.8	-0.014	0.814
	336	-0.012	0.815
	336.2	-0.018	0.819
	336.4	-0.018	0.816
	336.6	-0.021	0.81
	336.8	-0.016	0.818
	337	-0.02	0.821
	337.2	-0.02	0.817
	337.4	-0.017	0.822
	337.6	-0.018	0.82
	337.8	-0.015	0.816
	338	-0.016	0.822
	338.2	-0.021	0.817
	338.4	-0.014	0.817
	338.6	-0.021	0.82
	338.8	-0.022	0.821
	339	-0.021	0.827
	339.2	-0.017	0.823
	339.4	-0.02	0.823
	339.6	-0.017	0.824
	339.8	-0.018	0.817
	340	-0.018	0.828
	340.2	-0.019	0.824
	340.4	-0.016	0.829
	340.6	-0.021	0.829
	340.8	-0.018	0.826
	341	-0.02	0.831
	341.2	-0.016	0.83
	341.4	-0.019	0.821
	341.6	-0.019	0.823
	341.8	-0.013	0.834
	342	-0.017	0.836
	342.2	-0.014	0.828
	342.4	-0.02	0.83
	342.6	-0.018	0.83
	342.8	-0.019	0.828
	343	-0.021	0.833
	343.2	-0.023	0.837
	343.4	-0.016	0.828
	343.6	-0.013	0.833
	343.8	-0.016	0.838
	344	-0.018	0.834
	344.2	-0.017	0.829
	344.4	-0.016	0.838
	344.6	-0.02	0.836
	344.8	-0.022	0.834
	345	-0.018	0.832
	345.2	-0.017	0.832
	345.4	-0.015	0.829
	345.6	-0.016	0.834
	345.8	-0.02	0.831
	346	-0.018	0.838
	346.2	-0.018	0.843
	346.4	-0.019	0.835
	346.6	-0.015	0.835
	346.8	-0.014	0.84
	347	-0.02	0.839
	347.2	-0.019	0.841
	347.4	-0.016	0.84
	347.6	-0.016	0.843
	347.8	-0.018	0.839
	348	-0.016	0.843
	348.2	-0.02	0.839
	348.4	-0.014	0.839
	348.6	-0.019	0.845
	348.8	-0.022	0.842
	349	-0.019	0.837
	349.2	-0.018	0.845
	349.4	-0.021	0.846
	349.6	-0.014	0.847
	349.8	-0.011	0.837
	350	-0.021	0.848
	350.2	-0.015	0.843
	350.4	-0.019	0.845
	350.6	-0.017	0.848
	350.8	-0.015	0.843
	351	-0.015	0.848
	351.2	-0.021	0.853
	351.4	-0.021	0.846
	351.6	-0.019	0.846
	351.8	-0.021	0.851
	352	-0.021	0.855
	352.2	-0.018	0.846
	352.4	-0.017	0.846
	352.6	-0.017	0.85
	352.8	-0.019	0.85
	353	-0.021	0.854
	353.2	-0.017	0.849
	353.4	-0.019	0.853
	353.6	-0.021	0.859
	353.8	-0.021	0.856
	354	-0.018	0.851
	354.2	-0.016	0.849
	354.4	-0.022	0.858
	354.6	-0.024	0.85
	354.8	-0.018	0.857
	355	-0.019	0.853
	355.2	-0.017	0.853
	355.4	-0.021	0.855
	355.6	-0.017	0.853
	355.8	-0.016	0.853
	356	-0.015	0.858
	356.2	-0.021	0.857
	356.4	-0.015	0.855
	356.6	-0.016	0.852
	356.8	-0.017	0.857
	357	-0.022	0.86
	357.2	-0.019	0.856
	357.4	-0.018	0.858
	357.6	-0.025	0.858
	357.8	-0.021	0.857
	358	-0.019	0.859
	358.2	-0.015	0.861
	358.4	-0.017	0.859
	358.6	-0.017	0.866
	358.8	-0.021	0.865
	359	-0.021	0.858
	359.2	-0.02	0.866
	359.4	-0.021	0.865
	359.6	-0.02	0.856
	359.8	-0.018	0.863
	360	-0.019	0.867
	360.2	-0.02	0.868
	360.4	-0.021	0.867
	360.6	-0.02	0.865
	360.8	-0.018	0.866
	361	-0.017	0.864
	361.2	-0.02	0.872
	361.4	-0.02	0.864
	361.6	-0.019	0.867
	361.8	-0.017	0.875
	362	-0.02	0.864
	362.2	-0.018	0.864
	362.4	-0.021	0.87
	362.6	-0.019	0.868
	362.8	-0.02	0.867
	363	-0.017	0.867
	363.2	-0.015	0.873
	363.4	-0.017	0.867
	363.6	-0.019	0.871
	363.8	-0.021	0.87
	364	-0.018	0.872
	364.2	-0.018	0.876
	364.4	-0.016	0.875
	364.6	-0.018	0.87
	364.8	-0.018	0.871
	365	-0.018	0.875
	365.2	-0.02	0.87
	365.4	-0.018	0.867
	365.6	-0.015	0.877
	365.8	-0.017	0.876
	366	-0.017	0.874
	366.2	-0.022	0.872
	366.4	-0.015	0.879
	366.6	-0.017	0.878
	366.8	-0.015	0.882
	367	-0.02	0.881
	367.2	-0.02	0.873
	367.4	-0.023	0.881
	367.6	-0.022	0.877
	367.8	-0.019	0.88
	368	-0.021	0.877
	368.2	-0.018	0.882
	368.4	-0.016	0.881
	368.6	-0.021	0.886
	368.8	-0.02	0.881
	369	-0.015	0.881
	369.2	-0.017	0.881
	369.4	-0.022	0.887
	369.6	-0.024	0.884
	369.8	-0.02	0.882
	370	-0.016	0.886
	370.2	-0.021	0.885
	370.4	-0.018	0.884
	370.6	-0.017	0.88
	370.8	-0.018	0.882
	371	-0.02	0.885
	371.2	-0.019	0.891
	371.4	-0.021	0.884
	371.6	-0.013	0.888
	371.8	-0.017	0.893
	372	-0.021	0.879
	372.2	-0.016	0.883
	372.4	-0.017	0.892
	372.6	-0.022	0.886
	372.8	-0.018	0.885
	373	-0.016	0.885
	373.2	-0.018	0.893
	373.4	-0.017	0.887
	373.6	-0.019	0.892
	373.8	-0.017	0.893
	374	-0.017	0.889
	374.2	-0.017	0.896
	374.4	-0.02	0.893
	374.6	-0.018	0.888
	374.8	-0.018	0.893
	375	-0.02	0.894
	375.2	-0.022	0.89
	375.4	-0.019	0.888
	375.6	-0.017	0.894
	375.8	-0.021	0.895
	376	-0.022	0.89
	376.2	-0.019	0.9
	376.4	-0.019	0.897
	376.6	-0.022	0.899
	376.8	-0.022	0.899
	377	-0.022	0.899
	377.2	-0.017	0.898
	377.4	-0.016	0.898
	377.6	-0.018	0.901
	377.8	-0.023	0.894
	378	-0.023	0.9
	378.2	-0.018	0.903
	378.4	-0.016	0.901
	378.6	-0.018	0.902
	378.8	-0.018	0.896
	379	-0.014	0.902
	379.2	-0.021	0.902
	379.4	-0.02	0.901
	379.6	-0.014	0.898
	379.8	-0.018	0.901
	380	-0.018	0.91
	380.2	-0.023	0.901
	380.4	-0.017	0.902
	380.6	-0.013	0.905
	380.8	-0.015	0.902
	381	-0.02	0.901
	381.2	-0.014	0.905
	381.4	-0.017	0.904
	381.6	-0.018	0.911
	381.8	-0.019	0.905
	382	-0.017	0.904
	382.2	-0.016	0.9
	382.4	-0.021	0.917
	382.6	-0.026	0.912
	382.8	-0.018	0.903
	383	-0.017	0.911
	383.2	-0.021	0.912
	383.4	-0.018	0.908
	383.6	-0.02	0.908
	383.8	-0.019	0.912
	384	-0.02	0.909
	384.2	-0.015	0.913
	384.4	-0.02	0.914
	384.6	-0.02	0.908
	384.8	-0.016	0.916
	385	-0.019	0.914
	385.2	-0.019	0.912
	385.4	-0.018	0.915
	385.6	-0.017	0.92
	385.8	-0.019	0.911
	386	-0.02	0.909
	386.2	-0.023	0.917
	386.4	-0.016	0.917
	386.6	-0.014	0.917
	386.8	-0.016	0.917
	387	-0.021	0.916
	387.2	-0.021	0.917
	387.4	-0.017	0.916
	387.6	-0.022	0.916
	387.8	-0.018	0.912
	388	-0.021	0.916
	388.2	-0.017	0.92
	388.4	-0.015	0.916
	388.6	-0.017	0.917
	388.8	-0.015	0.921
	389	-0.017	0.918
	389.2	-0.017	0.923
	389.4	-0.022	0.917
	389.6	-0.018	0.919
	389.8	-0.016	0.925
	390	-0.019	0.925
	390.2	-0.017	0.917
	390.4	-0.017	0.922
	390.6	-0.018	0.925
	390.8	-0.021	0.924
	391	-0.019	0.924
	391.2	-0.023	0.921
	391.4	-0.017	0.924
	391.6	-0.018	0.922
	391.8	-0.022	0.923
	392	-0.021	0.927
	392.2	-0.019	0.921
	392.4	-0.016	0.927
	392.6	-0.018	0.924
	392.8	-0.021	0.928
	393	-0.019	0.931
	393.2	-0.023	0.93
	393.4	-0.021	0.923
	393.6	-0.015	0.925
	393.8	-0.021	0.931
	394	-0.019	0.93
	394.2	-0.021	0.933
	394.4	-0.017	0.931
	394.6	-0.02	0.931
	394.8	-0.016	0.929
	395	-0.019	0.935
	395.2	-0.017	0.93
	395.4	-0.019	0.933
	395.6	-0.023	0.94
	395.8	-0.02	0.936
	396	-0.02	0.932
	396.2	-0.02	0.934
	396.4	-0.015	0.935
	396.6	-0.021	0.933
	396.8	-0.02	0.931
	397	-0.021	0.932
	397.2	-0.017	0.936
	397.4	-0.02	0.935
	397.6	-0.019	0.934
	397.8	-0.017	0.932
	398	-0.019	0.942
	398.2	-0.02	0.938
	398.4	-0.016	0.934
	398.6	-0.019	0.937
	398.8	-0.022	0.943
	399	-0.022	0.938
	399.2	-0.021	0.938
	399.4	-0.021	0.941
	399.6	-0.018	0.938
[truncated: 1,002 more rows]

## Sheet: Fig.1b
Fig.1b	Time(s)	100% 2-3S(LN)2 (nm)	100% 2-6S(LN)2 (nm)
	0	0	0
	0.2	-0.001	0.001
	0.4	0.018	0.009
	0.6	0.001	-0.001
	0.8	0.012	0.006
	1	0.009	0.004
	1.2	0	0
	1.4	0.008	0.004
	1.6	0.021	0.011
	1.8	0.006	-0.001
	2	0.013	0
	2.2	0.02	0.006
	2.4	0.019	0.007
	2.6	0.003	-0.001
	2.8	0.031	0.004
	3	0.022	0.011
	3.2	0.018	0.008
	3.4	0.009	-0.002
	3.6	0.014	-0.005
	3.8	0.01	0.001
	4	0.024	0.004
	4.2	0.012	0.003
	4.4	0.013	-0.002
	4.6	0.024	0.006
	4.8	0.023	0.003
	5	0.009	-0.001
	5.2	0.024	-0.002
	5.4	0.016	0.002
	5.6	0.016	-0.001
	5.8	0.022	0.004
	6	0.025	0.001
	6.2	0.008	-0.007
	6.4	0.03	0.002
	6.6	0.025	-0.001
	6.8	0.023	0.006
	7	0.013	-0.004
	7.2	0.031	0.005
	7.4	0.023	0.002
	7.6	0.028	0.003
	7.8	0.029	-0.005
	8	0.036	-0.001
	8.2	0.024	0
	8.4	0.041	0.008
	8.6	0.044	0.005
	8.8	0.03	-0.005
	9	0.044	0.001
	9.2	0.037	0.001
	9.4	0.021	-0.007
	9.6	0.035	-0.003
	9.8	0.049	0.009
	10	0.031	0.001
	10.2	0.034	-0.002
	10.4	0.037	0.001
	10.6	0.031	-0.001
	10.8	0.047	0.003
	11	0.037	0.004
	11.2	0.03	-0.006
	11.4	0.041	0
	11.6	0.048	0.002
	11.8	0.036	0
	12	0.04	-0.003
	12.2	0.046	0.001
	12.4	0.043	0.001
	12.6	0.044	0.005
	12.8	0.052	0.002
	13	0.042	0
	13.2	0.049	-0.001
	13.4	0.055	0.004
	13.6	0.046	0.004
	13.8	0.038	-0.009
	14	0.051	-0.002
	14.2	0.053	0.002
	14.4	0.048	0.006
	14.6	0.045	-0.001
	14.8	0.057	-0.007
	15	0.049	-0.004
	15.2	0.053	-0.001
	15.4	0.059	0.002
	15.6	0.047	-0.005
	15.8	0.054	0.005
	16	0.054	-0.001
	16.2	0.05	-0.004
	16.4	0.056	-0.006
	16.6	0.068	0.003
	16.8	0.062	0.003
	17	0.045	-0.006
	17.2	0.057	0.003
	17.4	0.058	-0.003
	17.6	0.061	0.002
	17.8	0.071	0.009
	18	0.068	0.002
	18.2	0.057	-0.003
	18.4	0.075	0.006
	18.6	0.062	-0.004
	18.8	0.062	-0.005
	19	0.073	0.003
	19.2	0.072	0.006
	19.4	0.059	0.004
	19.6	0.071	-0.004
	19.8	0.074	0
	20	0.065	-0.001
	20.2	0.065	-0.001
	20.4	0.07	-0.004
	20.6	0.062	-0.005
	20.8	0.07	-0.003
	21	0.076	0
	21.2	0.069	0
	21.4	0.061	-0.003
	21.6	0.078	-0.001
	21.8	0.075	-0.001
	22	0.074	-0.003
	22.2	0.081	-0.001
	22.4	0.08	-0.001
	22.6	0.071	-0.002
	22.8	0.067	-0.005
	23	0.075	-0.008
	23.2	0.067	-0.006
	23.4	0.084	0.003
	23.6	0.092	0.002
	23.8	0.076	-0.008
	24	0.089	-0.001
	24.2	0.095	0.003
	24.4	0.078	0.003
	24.6	0.082	-0.001
	24.8	0.099	0.002
	25	0.079	-0.004
	25.2	0.098	0.008
	25.4	0.094	0.006
	25.6	0.076	-0.007
	25.8	0.086	-0.007
	26	0.107	0.007
	26.2	0.081	0
	26.4	0.088	-0.005
	26.6	0.097	0.001
	26.8	0.089	-0.004
	27	0.089	0.001
	27.2	0.098	0.002
	27.4	0.09	0
	27.6	0.093	-0.006
	27.8	0.103	0.002
	28	0.097	0
	28.2	0.083	0
	28.4	0.086	-0.01
	28.6	0.096	-0.003
	28.8	0.09	-0.007
	29	0.084	-0.009
	29.2	0.103	0
	29.4	0.092	-0.003
	29.6	0.089	-0.003
	29.8	0.107	0
	30	0.092	-0.007
	30.2	0.09	0.001
	30.4	0.109	0.009
	30.6	0.097	-0.006
	30.8	0.095	-0.006
	31	0.12	0.003
	31.2	0.102	-0.004
	31.4	0.096	-0.004
	31.6	0.118	0.008
	31.8	0.11	-0.002
	32	0.109	0
	32.2	0.123	0.003
	32.4	0.12	0.004
	32.6	0.102	0.003
	32.8	0.121	0.006
	33	0.114	0.001
	33.2	0.104	-0.007
	33.4	0.123	0
	33.6	0.124	0
	33.8	0.109	0.004
	34	0.12	0
	34.2	0.122	0.003
	34.4	0.11	0
	34.6	0.113	-0.002
	34.8	0.121	-0.001
	35	0.113	-0.003
	35.2	0.123	-0.004
	35.4	0.118	-0.002
	35.6	0.11	-0.006
	35.8	0.116	-0.001
	36	0.129	0
	36.2	0.12	0.005
	36.4	0.112	-0.008
	36.6	0.123	0.001
	36.8	0.117	-0.002
	37	0.117	0
	37.2	0.13	0.004
	37.4	0.124	0.002
	37.6	0.123	-0.005
	37.8	0.137	0.008
	38	0.142	0.007
	38.2	0.122	-0.008
	38.4	0.129	-0.002
	38.6	0.139	0.003
	38.8	0.126	-0.005
	39	0.143	0.002
	39.2	0.146	0.011
	39.4	0.123	-0.01
	39.6	0.131	-0.004
	39.8	0.144	0.002
	40	0.129	-0.001
	40.2	0.127	-0.008
	40.4	0.153	0.005
	40.6	0.143	0.006
	40.8	0.134	0
	41	0.15	0.001
	41.2	0.138	0.003
	41.4	0.135	-0.001
	41.6	0.156	0.001
	41.8	0.139	0.004
	42	0.136	-0.004
	42.2	0.154	0.004
	42.4	0.152	0.004
	42.6	0.123	-0.008
	42.8	0.148	-0.002
	43	0.15	0
	43.2	0.146	-0.005
	43.4	0.149	0.001
	43.6	0.15	-0.001
	43.8	0.153	0.002
	44	0.142	-0.004
	44.2	0.156	0.004
	44.4	0.144	-0.005
	44.6	0.143	-0.001
	44.8	0.157	0
	45	0.146	0.002
	45.2	0.149	0.002
	45.4	0.158	-0.003
	45.6	0.147	0
	45.8	0.146	-0.005
	46	0.161	0.001
	46.2	0.154	0
	46.4	0.148	-0.003
	46.6	0.167	0.005
	46.8	0.161	0.007
	47	0.15	-0.009
	47.2	0.165	0.004
	47.4	0.168	0.002
	47.6	0.161	0.005
	47.8	0.173	0.006
	48	0.181	0.009
	48.2	0.159	0.007
	48.4	0.166	0.006
	48.6	0.171	0.004
	48.8	0.154	-0.005
	49	0.178	0.01
	49.2	0.173	0.002
	49.4	0.177	0.002
	49.6	0.167	-0.003
	49.8	0.178	0.002
	50	0.169	0.002
	50.2	0.172	0
	50.4	0.173	-0.006
	50.6	0.174	-0.001
	50.8	0.161	-0.001
	51	0.175	-0.003
	51.2	0.159	-0.005
	51.4	0.165	0.002
	51.6	0.177	0.002
	51.8	0.176	0
	52	0.163	-0.009
	52.2	0.176	-0.002
	52.4	0.174	-0.002
	52.6	0.168	-0.003
	52.8	0.169	0
	53	0.181	-0.002
	53.2	0.172	-0.005
	53.4	0.184	0.003
	53.6	0.187	-0.004
	53.8	0.179	-0.003
	54	0.179	-0.006
	54.2	0.187	0.001
	54.4	0.177	0.002
	54.6	0.178	0.003
	54.8	0.189	-0.001
	55	0.194	0.008
	55.2	0.177	0.001
	55.4	0.196	0.003
	55.6	0.199	0.005
	55.8	0.191	0.007
	56	0.19	-0.002
	56.2	0.193	0
	56.4	0.178	-0.005
	56.6	0.202	-0.002
	56.8	0.211	0.015
	57	0.185	-0.004
	57.2	0.195	0
	57.4	0.199	0.002
	57.6	0.184	-0.004
	57.8	0.201	0.003
	58	0.198	0
	58.2	0.195	0.001
	58.4	0.199	0.002
	58.6	0.203	0.005
	58.8	0.182	-0.007
	59	0.193	-0.002
	59.2	0.203	0
	59.4	0.194	-0.002
	59.6	0.195	-0.002
	59.8	0.202	0
	60	0.198	-0.004
	60.2	0.202	-0.001
	60.4	0.197	-0.003
	60.6	0.203	-0.003
	60.8	0.195	-0.002
	61	0.203	0.002
	61.2	0.2	0
	61.4	0.197	-0.003
	61.6	0.205	0
	61.8	0.217	0.002
	62	0.2	0.002
	62.2	0.2	-0.006
	62.4	0.221	0.001
	62.6	0.211	-0.006
	62.8	0.202	-0.007
	63	0.223	0.002
	63.2	0.202	-0.008
	63.4	0.214	-0.005
	63.6	0.223	0.006
	63.8	0.219	0
	64	0.207	-0.002
	64.2	0.23	0.002
	64.4	0.214	-0.007
	64.6	0.219	0.004
	64.8	0.223	-0.004
	65	0.218	-0.002
	65.2	0.216	-0.003
	65.4	0.227	-0.001
	65.6	0.215	-0.006
	65.8	0.215	-0.006
	66	0.22	-0.006
	66.2	0.227	0.002
	66.4	0.212	-0.005
	66.6	0.229	0
	66.8	0.223	0.002
	67	0.214	-0.007
	67.2	0.218	-0.008
	67.4	0.228	-0.005
	67.6	0.216	-0.003
	67.8	0.225	-0.007
	68	0.227	0.001
	68.2	0.219	-0.008
	68.4	0.222	-0.002
	68.6	0.237	0.006
	68.8	0.223	-0.004
	69	0.225	-0.007
	69.2	0.232	0
	69.4	0.238	-0.001
	69.6	0.22	-0.001
	69.8	0.227	-0.01
	70	0.229	-0.004
	70.2	0.225	-0.005
	70.4	0.234	-0.002
	70.6	0.249	0.004
	70.8	0.219	-0.005
	71	0.242	-0.002
	71.2	0.242	0.001
	71.4	0.23	-0.003
	71.6	0.232	-0.007
	71.8	0.252	0.003
	72	0.233	-0.003
	72.2	0.249	0.001
	72.4	0.243	-0.008
	72.6	0.237	-0.003
	72.8	0.235	-0.01
	73	0.251	0.001
	73.2	0.236	-0.004
	73.4	0.246	0
	73.6	0.251	0.004
	73.8	0.233	-0.003
	74	0.232	-0.007
	74.2	0.243	-0.004
	74.4	0.242	-0.008
	74.6	0.246	-0.006
	74.8	0.252	-0.003
	75	0.25	-0.005
	75.2	0.237	-0.004
	75.4	0.245	-0.005
	75.6	0.243	-0.002
	75.8	0.241	-0.004
	76	0.242	-0.006
	76.2	0.268	0.002
	76.4	0.248	0.001
	76.6	0.245	-0.006
	76.8	0.258	0.001
	77	0.255	0.001
	77.2	0.254	0
	77.4	0.261	0.002
	77.6	0.247	-0.006
	77.8	0.257	-0.008
	78	0.272	0.007
	78.2	0.264	0.001
	78.4	0.248	-0.005
	78.6	0.275	0.005
	78.8	0.264	0.001
	79	0.259	-0.007
	79.2	0.262	0
	79.4	0.265	-0.006
	79.6	0.259	-0.007
	79.8	0.278	0.006
	80	0.262	-0.003
	80.2	0.256	-0.007
	80.4	0.269	0
	80.6	0.275	0.004
	80.8	0.257	-0.007
	81	0.275	0.001
	81.2	0.268	-0.008
	81.4	0.257	-0.011
	81.6	0.267	-0.005
	81.8	0.27	-0.008
	82	0.256	-0.006
	82.2	0.271	-0.005
	82.4	0.269	-0.005
	82.6	0.269	-0.006
	82.8	0.268	-0.007
	83	0.284	0.002
	83.2	0.266	-0.006
	83.4	0.269	-0.006
	83.6	0.28	0.001
	83.8	0.283	0.006
	84	0.273	0
	84.2	0.284	0.004
	84.4	0.278	-0.003
	84.6	0.277	0
	84.8	0.278	-0.004
	85	0.286	0.002
	85.2	0.271	-0.009
	85.4	0.288	-0.001
	85.6	0.289	0
	85.8	0.284	-0.004
	86	0.274	-0.008
	86.2	0.297	0.001
	86.4	0.279	-0.002
	86.6	0.292	0.004
	86.8	0.29	-0.003
	87	0.29	0.002
	87.2	0.282	0
	87.4	0.299	-0.004
	87.6	0.285	0
	87.8	0.287	-0.002
	88	0.297	-0.002
	88.2	0.296	0.007
	88.4	0.284	-0.008
	88.6	0.299	0
	88.8	0.295	0.003
	89	0.287	-0.006
	89.2	0.302	0.002
	89.4	0.3	-0.003
	89.6	0.288	-0.005
	89.8	0.303	-0.002
	90	0.296	0
	90.2	0.292	-0.006
	90.4	0.306	0.002
	90.6	0.303	0.001
	90.8	0.304	0.002
	91	0.302	-0.001
	91.2	0.296	-0.008
	91.4	0.295	0
	91.6	0.295	-0.007
	91.8	0.303	-0.002
	92	0.296	-0.004
	92.2	0.3	0
	92.4	0.314	-0.001
	92.6	0.299	0
	92.8	0.295	-0.003
	93	0.319	0.005
	93.2	0.311	0.002
	93.4	0.301	-0.001
	93.6	0.322	0.004
	93.8	0.323	0.006
	94	0.306	-0.003
	94.2	0.319	0.004
	94.4	0.318	0.006
	94.6	0.302	-0.005
	94.8	0.324	0.004
	95	0.335	0.006
	95.2	0.304	-0.006
	95.4	0.321	0
	95.6	0.326	0.003
	95.8	0.313	-0.004
	96	0.312	0
	96.2	0.32	-0.004
	96.4	0.309	0
	96.6	0.321	0.005
	96.8	0.328	0.002
	97	0.317	0.001
	97.2	0.314	-0.004
	97.4	0.326	0.004
	97.6	0.323	-0.002
	97.8	0.316	-0.008
	98	0.333	0.003
	98.2	0.326	0
	98.4	0.312	-0.006
	98.6	0.332	0.003
	98.8	0.328	-0.002
	99	0.319	-0.003
	99.2	0.329	0.001
	99.4	0.328	-0.002
	99.6	0.316	-0.008
	99.8	0.331	0.005
	100	0.329	-0.001
	100.2	0.319	-0.004
	100.4	0.332	-0.001
	100.6	0.344	0.002
	100.8	0.331	-0.004
	101	0.329	-0.006
	101.2	0.345	0.003
	101.4	0.327	-0.003
	101.6	0.33	0
	101.8	0.345	0.003
	102	0.339	0.008
	102.2	0.331	-0.004
	102.4	0.35	0.004
	102.6	0.339	0.005
	102.8	0.326	-0.01
	103	0.354	0.003
	103.2	0.344	0.004
	103.4	0.325	-0.005
	103.6	0.347	0.005
	103.8	0.355	0.004
	104	0.333	-0.006
	104.2	0.348	0.001
	104.4	0.355	5.46e-17
	104.6	0.335	-0.003
	104.8	0.359	0.003
	105	0.356	0.004
	105.2	0.336	-0.008
	105.4	0.35	-0.003
	105.6	0.345	-0.006
	105.8	0.342	-0.008
	106	0.345	-0.005
	106.2	0.354	-0.002
	106.4	0.347	-0.011
	106.6	0.347	0
	106.8	0.361	0.002
	107	0.354	-0.005
	107.2	0.338	-0.005
	107.4	0.361	-0.005
	107.6	0.354	-0.001
	107.8	0.35	-0.005
	108	0.362	0.002
	108.2	0.364	0.004
	108.4	0.356	-0.003
	108.6	0.359	0.002
	108.8	0.362	-0.002
	109	0.348	-0.004
	109.2	0.356	0.001
	109.4	0.372	0.006
	109.6	0.357	-0.008
	109.8	0.36	-0.007
	110	0.377	0.007
	110.2	0.356	-0.004
	110.4	0.375	0.005
	110.6	0.381	0.004
	110.8	0.362	-0.003
	111	0.372	0.004
	111.2	0.375	0.003
	111.4	0.364	-0.001
	111.6	0.357	-0.004
	111.8	0.361	-0.004
	112	0.362	-0.002
	112.2	0.364	-0.004
	112.4	0.382	-0.001
	112.6	0.361	-0.007
	112.8	0.357	-0.005
	113	0.373	-0.008
	113.2	0.378	-0.006
	113.4	0.366	-0.002
	113.6	0.371	-0.003
	113.8	0.381	-0.005
	114	0.364	-0.012
	114.2	0.376	-0.005
	114.4	0.383	-0.003
	114.6	0.365	-0.003
	114.8	0.371	-0.005
	115	0.386	0.002
	115.2	0.381	-0.004
	115.4	0.374	-0.003
	115.6	0.386	-0.001
	115.8	0.376	-0.002
	116	0.376	-0.006
	116.2	0.379	-0.003
	116.4	0.385	0.001
	116.6	0.375	-0.008
	116.8	0.385	-0.002
	117	0.383	-0.002
	117.2	0.382	-0.003
	117.4	0.388	-0.007
	117.6	0.396	-0.002
	117.8	0.392	0.003
	118	0.402	0.005
	118.2	0.387	-0.004
	118.4	0.384	-0.009
	118.6	0.387	-0.003
	118.8	0.395	0
	119	0.38	-0.01
	119.2	0.397	-0.007
	119.4	0.405	0.005
	119.6	0.381	-0.007
	119.8	0.389	-0.006
	120	0.406	-0.004
	120.2	0.396	-0.003
	120.4	0.397	-0.002
	120.6	0.406	-0.001
	120.8	0.391	0
	121	0.397	-0.004
	121.2	0.411	0.001
	121.4	0.395	-0.005
	121.6	0.394	-0.005
	121.8	0.399	-0.005
	122	0.398	0.001
	122.2	0.395	-0.002
	122.4	0.405	-0.001
	122.6	0.399	-0.01
	122.8	0.393	-0.005
	123	0.4	-0.001
	123.2	0.412	0.002
	123.4	0.394	-0.003
	123.6	0.41	5.46e-17
	123.8	0.412	-0.004
	124	0.416	-0.004
	124.2	0.402	-0.002
	124.4	0.419	0.003
	124.6	0.403	-0.006
	124.8	0.412	5.46e-17
	125	0.419	-0.003
	125.2	0.422	-0.002
	125.4	0.411	-0.003
	125.6	0.43	0.007
	125.8	0.412	-0.004
	126	0.415	-0.007
	126.2	0.417	0.001
	126.4	0.417	5.46e-17
	126.6	0.411	-0.004
	126.8	0.423	-0.002
	127	0.413	-0.004
	127.2	0.412	0.001
	127.4	0.416	0.002
	127.6	0.419	-0.003
	127.8	0.415	0
	128	0.423	0
	128.2	0.416	-0.009
	128.4	0.413	-0.006
	128.6	0.423	-0.004
	128.8	0.428	-0.001
	129	0.412	-0.008
	129.2	0.424	-0.005
	129.4	0.426	-0.004
	129.6	0.428	0.001
	129.8	0.422	-0.004
	130	0.435	-0.003
	130.2	0.42	-0.005
	130.4	0.427	0
	130.6	0.44	0.007
	130.8	0.434	0.001
	131	0.418	-0.003
	131.2	0.435	-0.002
	131.4	0.427	-0.003
	131.6	0.426	-0.006
	131.8	0.434	0.001
	132	0.435	-0.003
	132.2	0.434	0.006
	132.4	0.446	0.002
	132.6	0.437	-0.003
	132.8	0.434	-0.002
	133	0.437	-0.001
	133.2	0.447	-0.001
	133.4	0.428	-0.007
	133.6	0.44	0.005
	133.8	0.442	0
	134	0.445	0.004
	134.2	0.435	-0.002
	134.4	0.452	0.003
	134.6	0.434	-0.001
	134.8	0.447	0.004
	135	0.447	0.004
	135.2	0.437	-0.003
	135.4	0.431	-0.005
	135.6	0.453	0
	135.8	0.443	0.002
	136	0.446	-0.006
	136.2	0.452	-0.001
	136.4	0.453	0
	136.6	0.439	-0.006
	136.8	0.461	0.004
	137	0.454	-0.001
	137.2	0.443	-0.008
	137.4	0.447	0.001
	137.6	0.46	0.003
	137.8	0.435	-0.006
	138	0.455	-0.003
	138.2	0.46	0
	138.4	0.453	-0.003
	138.6	0.446	-0.005
	138.8	0.468	0.003
	139	0.454	-0.004
	139.2	0.449	-0.002
	139.4	0.465	0
	139.6	0.463	0.002
	139.8	0.448	-0.005
	140	0.471	0.003
	140.2	0.459	-0.001
	140.4	0.45	-0.011
	140.6	0.473	0.002
	140.8	0.473	0.001
	141	0.451	-0.014
	141.2	0.467	0.001
	141.4	0.469	0.008
	141.6	0.464	-0.002
	141.8	0.47	0.008
	142	0.47	0.001
	142.2	0.456	-0.007
	142.4	0.474	0.002
	142.6	0.48	0.003
	142.8	0.462	-0.006
	143	0.46	-0.007
	143.2	0.476	-0.003
	143.4	0.461	-0.006
	143.6	0.471	-0.001
	143.8	0.471	-0.002
	144	0.471	0.003
	144.2	0.469	-0.003
	144.4	0.478	-0.003
	144.6	0.469	-0.007
	144.8	0.476	-0.002
	145	0.481	0.001
	145.2	0.484	0.004
	145.4	0.464	-0.006
	145.6	0.482	-0.002
	145.8	0.48	5.46e-17
	146	0.473	0.003
	146.2	0.481	-0.003
	146.4	0.49	0.005
	146.6	0.474	-0.003
	146.8	0.483	0.001
	147	0.49	-0.003
	147.2	0.469	-0.008
	147.4	0.481	0
	147.6	0.495	0.002
	147.8	0.477	-0.003
	148	0.489	0
	148.2	0.499	0.003
	148.4	0.492	-0.004
	148.6	0.486	-0.001
	148.8	0.502	0
	149	0.487	-0.007
	149.2	0.486	0.001
	149.4	0.502	0.006
	149.6	0.496	0
	149.8	0.478	-0.007
	150	0.511	0.007
	150.2	0.495	5.46e-17
	150.4	0.491	0.001
	150.6	0.5	0.001
	150.8	0.507	0.007
	151	0.49	-0.005
	151.2	0.5	-0.002
	151.4	0.493	-0.006
	151.6	0.486	-0.005
	151.8	0.496	0.002
	152	0.5	-0.004
	152.2	0.485	-0.008
	152.4	0.485	-0.009
	152.6	0.506	0.004
	152.8	0.492	-0.003
	153	0.49	-0.01
	153.2	0.509	0.001
	153.4	0.501	-0.007
	153.6	0.503	0.001
	153.8	0.508	0.001
	154	0.512	0.004
	154.2	0.496	-0.008
	154.4	0.515	-0.003
	154.6	0.504	-0.001
	154.8	0.5	-0.006
	155	0.525	0.001
	155.2	0.52	0.002
	155.4	0.501	-0.006
	155.6	0.503	-0.007
	155.8	0.524	0.007
	156	0.501	-0.002
	156.2	0.518	0.003
	156.4	0.525	0.001
	156.6	0.508	-0.008
	156.8	0.516	-0.007
	157	0.524	0.002
	157.2	0.506	-0.006
	157.4	0.508	-0.006
	157.6	0.528	-0.001
	157.8	0.504	-0.004
	158	0.507	-0.002
	158.2	0.521	0
	158.4	0.517	-0.004
	158.6	0.508	-0.004
	158.8	0.528	0.002
	159	0.514	-0.003
	159.2	0.507	-0.013
	159.4	0.527	0
	159.6	0.526	-0.004
	159.8	0.514	-0.004
	160	0.523	-0.003
	160.2	0.523	-0.001
	160.4	0.516	-0.004
	160.6	0.512	-0.01
	160.8	0.529	-0.005
	161	0.518	-0.011
	161.2	0.528	-0.006
	161.4	0.534	0.002
	161.6	0.513	-0.006
	161.8	0.518	-0.004
	162	0.542	0.005
	162.2	0.519	-0.005
	162.4	0.527	-0.005
	162.6	0.541	0.002
	162.8	0.533	0.004
	163	0.521	-0.003
	163.2	0.542	-0.002
	163.4	0.533	-0.004
	163.6	0.528	-0.006
	163.8	0.55	-0.002
	164	0.541	-0.003
	164.2	0.529	-0.006
	164.4	0.538	-0.004
	164.6	0.547	0.001
	164.8	0.536	0.003
	165	0.552	0.006
	165.2	0.553	0.004
	165.4	0.53	-0.003
	165.6	0.536	-0.001
	165.8	0.539	-0.007
	166	0.54	-0.004
	166.2	0.55	0.003
	166.4	0.552	0.002
	166.6	0.53	-0.01
	166.8	0.538	-0.011
	167	0.556	0.001
	167.2	0.539	-0.004
	167.4	0.541	-0.008
	167.6	0.548	-0.001
	167.8	0.544	-0.008
	168	0.55	-0.003
	168.2	0.56	0.001
	168.4	0.538	-0.011
	168.6	0.539	-0.007
	168.8	0.558	0.003
	169	0.555	-0.002
	169.2	0.546	-0.009
	169.4	0.552	-0.006
	169.6	0.564	0.006
	169.8	0.556	0.002
	170	0.547	-0.008
	170.2	0.554	-0.003
	170.4	0.548	-0.002
	170.6	0.563	0.006
	170.8	0.567	0.006
	171	0.556	-0.003
	171.2	0.561	-0.003
	171.4	0.571	0.004
	171.6	0.555	0.002
	171.8	0.562	-0.002
	172	0.571	-0.004
	172.2	0.564	-0.006
	172.4	0.556	-0.007
	172.6	0.571	0.002
	172.8	0.563	-0.004
	173	0.556	-0.003
	173.2	0.573	0.008
	173.4	0.561	-0.002
	173.6	0.56	-0.01
	173.8	0.582	0.003
	174	0.581	0
	174.2	0.557	-0.012
	174.4	0.573	-0.004
	174.6	0.567	-0.001
	174.8	0.564	-0.004
	175	0.572	0.001
	175.2	0.57	-0.006
	175.4	0.562	-0.004
	175.6	0.571	-0.005
	175.8	0.582	0.004
	176	0.562	-0.007
	176.2	0.58	-0.001
	176.4	0.586	0.004
	176.6	0.575	-0.002
	176.8	0.565	-0.005
	177	0.583	-0.001
	177.2	0.573	-0.004
	177.4	0.567	-0.007
	177.6	0.58	0.004
	177.8	0.584	-0.005
	178	0.574	-0.003
	178.2	0.589	-0.002
	178.4	0.57	-0.009
	178.6	0.575	-0.001
	178.8	0.586	-0.002
	179	0.595	0.006
	179.2	0.573	-0.011
	179.4	0.591	-0.002
	179.6	0.602	-0.001
	179.8	0.584	-0.002
	180	0.592	0
	180.2	0.59	-0.002
	180.4	0.59	-0.002
	180.6	0.597	0.002
	180.8	0.605	0.006
	181	0.597	-0.001
	181.2	0.582	-0.009
	181.4	0.604	-0.001
	181.6	0.585	0
	181.8	0.598	0.002
	182	0.599	-0.002
	182.2	0.591	-0.002
	182.4	0.586	-0.002
	182.6	0.604	0.003
	182.8	0.588	-0.002
	183	0.583	-0.007
	183.2	0.606	0.001
	183.4	0.594	0.002
	183.6	0.591	-0.006
	183.8	0.596	-0.007
	184	0.595	-0.008
	184.2	0.598	0.001
	184.4	0.601	-0.003
	184.6	0.603	-0.004
	184.8	0.602	0.001
	185	0.609	-0.001
	185.2	0.601	-0.003
	185.4	0.609	-0.001
	185.6	0.6	-0.003
	185.8	0.616	0.003
	186	0.597	-0.004
	186.2	0.601	-0.003
	186.4	0.613	0.002
	186.6	0.615	0.005
	186.8	0.601	0.003
	187	0.612	-0.001
	187.2	0.608	-0.001
	187.4	0.615	0.006
	187.6	0.621	0.006
	187.8	0.617	0.001
	188	0.606	-0.002
	188.2	0.62	-0.004
	188.4	0.618	0.002
	188.6	0.611	-0.002
	188.8	0.618	-0.003
	189	0.627	0.003
	189.2	0.606	-0.007
	189.4	0.628	0.004
	189.6	0.624	0.004
	189.8	0.618	-0.004
	190	0.614	0.003
	190.2	0.631	0.009
	190.4	0.61	-0.007
	190.6	0.624	-0.005
	190.8	0.624	-0.002
	191	0.619	-0.005
	191.2	0.623	-0.005
	191.4	0.626	-0.003
	191.6	0.625	-0.004
	191.8	0.622	-0.004
	192	0.629	-0.001
	192.2	0.625	-0.007
	192.4	0.619	-0.004
	192.6	0.636	0.003
	192.8	0.623	-0.002
	193	0.62	-0.012
	193.2	0.616	-0.011
	193.4	0.635	0.002
	193.6	0.626	-0.003
	193.8	0.618	-0.005
	194	0.629	-0.002
	194.2	0.64	-0.001
	194.4	0.63	-0.003
	194.6	0.644	0.001
	194.8	0.627	-0.003
	195	0.643	0.005
	195.2	0.648	0.003
	195.4	0.636	-0.002
	195.6	0.631	-0.003
	195.8	0.654	0.002
	196	0.638	-0.004
	196.2	0.641	0
	196.4	0.646	-0.002
	196.6	0.642	-0.007
	196.8	0.635	-0.006
	197	0.658	0.004
	197.2	0.638	-0.004
	197.4	0.637	-0.003
	197.6	0.646	0.003
	197.8	0.648	0
	198	0.638	-0.006
	198.2	0.658	0.002
	198.4	0.646	0
	198.6	0.642	-0.002
	198.8	0.644	-0.002
	199	0.656	0
	199.2	0.64	-0.004
	199.4	0.642	-0.004
	199.6	0.656	0.003
	199.8	0.648	-0.007
	200	0.644	-0.005
	200.2	0.666	0.009
	200.4	0.646	-0.002
	200.6	0.641	-0.011
	200.8	0.654	-0.001
	201	0.655	-0.001
	201.2	0.649	-0.001
	201.4	0.661	-0.001
	201.6	0.66	-0.002
	201.8	0.655	-0.002
	202	0.656	0
	202.2	0.667	0
	202.4	0.649	-0.004
	202.6	0.666	-0.012
	202.8	0.668	0.003
	203	0.66	0.002
	203.2	0.662	-0.005
	203.4	0.678	0
	203.6	0.653	-0.003
	203.8	0.67	0
	204	0.675	0.003
	204.2	0.668	-0.001
	204.4	0.664	-0.006
	204.6	0.672	0.002
	204.8	0.658	-0.005
	205	0.675	-0.002
	205.2	0.679	0.001
	205.4	0.665	-0.005
	205.6	0.671	0.002
	205.8	0.678	0
	206	0.665	-0.006
	206.2	0.663	-0.01
	206.4	0.674	-0.003
	206.6	0.678	0.003
	206.8	0.661	-0.005
	207	0.678	0
	207.2	0.672	-0.003
	207.4	0.673	-0.002
	207.6	0.673	-0.005
	207.8	0.685	0.002
	208	0.667	-0.004
	208.2	0.679	-0.003
	208.4	0.682	-0.006
	208.6	0.678	-0.005
	208.8	0.674	0.002
	209	0.695	0.004
	209.2	0.67	-0.008
	209.4	0.685	-0.007
	209.6	0.692	0
	209.8	0.689	0.001
	210	0.681	-0.004
	210.2	0.691	-0.005
	210.4	0.685	-0.003
	210.6	0.683	-0.004
	210.8	0.698	0.004
	211	0.695	-0.001
	211.2	0.68	-0.006
	211.4	0.692	0.001
	211.6	0.689	-0.003
	211.8	0.684	-0.008
	212	0.692	-0.002
	212.2	0.699	0
	212.4	0.695	0
	212.6	0.702	-0.001
	212.8	0.701	-0.001
	213	0.687	0
	213.2	0.698	-0.004
	213.4	0.704	0
	213.6	0.696	-0.003
	213.8	0.695	-0.004
	214	0.702	0.002
	214.2	0.689	-0.004
	214.4	0.688	-0.007
	214.6	0.703	-0.004
	214.8	0.691	-0.006
	215	0.695	-0.004
	215.2	0.708	-0.003
	215.4	0.71	-0.004
	215.6	0.686	-0.009
	215.8	0.705	-0.003
	216	0.703	0.002
	216.2	0.702	-0.004
	216.4	0.713	0.007
	216.6	0.71	-0.002
	216.8	0.698	0.001
	217	0.713	0
	217.2	0.715	0.001
	217.4	0.701	-0.003
	217.6	0.701	-0.007
	217.8	0.724	0.002
	218	0.703	-0.003
	218.2	0.704	-0.004
	218.4	0.715	0
	218.6	0.701	-0.005
	218.8	0.704	-0.006
	219	0.728	0.006
	219.2	0.72	-0.001
	219.4	0.713	-0.007
	219.6	0.728	0.003
	219.8	0.719	0.001
	220	0.705	-0.007
	220.2	0.729	-0.004
	220.4	0.726	-0.003
	220.6	0.716	-0.006
	220.8	0.73	0
	221	0.714	-0.002
	221.2	0.711	-0.003
	221.4	0.73	-0.003
	221.6	0.726	-0.001
	221.8	0.711	-0.009
	222	0.729	-0.003
	222.2	0.725	0.001
	222.4	0.719	-0.004
	222.6	0.727	-0.003
	222.8	0.724	-0.001
	223	0.718	-0.005
	223.2	0.719	0
	223.4	0.73	-0.008
	223.6	0.723	-0.003
	223.8	0.722	0.001
	224	0.744	0.002
	224.2	0.72	-0.008
	224.4	0.716	-0.009
	224.6	0.738	0.003
	224.8	0.732	0.004
	225	0.725	-0.004
	225.2	0.741	0.003
	225.4	0.726	-0.006
	225.6	0.727	-0.004
	225.8	0.74	0.004
	226	0.735	-0.002
	226.2	0.725	0.001
	226.4	0.749	0.003
	226.6	0.749	0.005
	226.8	0.732	0.001
	227	0.733	-0.001
	227.2	0.748	-0.005
	227.4	0.726	-0.006
	227.6	0.734	-0.001
	227.8	0.743	0.001
	228	0.729	-0.003
	228.2	0.749	0.007
	228.4	0.756	0.003
	228.6	0.729	-0.008
	228.8	0.734	-0.01
	229	0.753	0.002
	229.2	0.74	-0.001
	229.4	0.74	-0.008
	229.6	0.745	-0.007
	229.8	0.743	-0.005
	230	0.739	-0.003
	230.2	0.755	0.003
	230.4	0.75	-0.005
	230.6	0.735	-0.008
	230.8	0.762	0.005
	231	0.755	0.001
	231.2	0.739	-0.009
	231.4	0.743	-0.003
	231.6	0.755	-0.002
	231.8	0.744	0
	232	0.743	-0.006
	232.2	0.761	0.003
	232.4	0.755	-0.001
	232.6	0.76	0.004
	232.8	0.766	0.004
	233	0.751	-0.002
	233.2	0.77	-0.001
	233.4	0.778	0.007
	233.6	0.768	0.002
	233.8	0.756	-0.002
	234	0.762	0.001
	234.2	0.763	0.006
	234.4	0.749	-0.005
	234.6	0.757	-0.003
	234.8	0.77	-0.001
	235	0.755	-0.004
	235.2	0.776	0.002
	235.4	0.774	0.003
	235.6	0.76	-0.007
	235.8	0.774	-0.004
	236	0.768	0.008
	236.2	0.756	-0.006
	236.4	0.777	0.001
	236.6	0.774	-0.005
	236.8	0.765	0.002
	237	0.765	-0.003
	237.2	0.772	0.004
	237.4	0.754	-0.009
	237.6	0.773	-0.004
	237.8	0.778	-0.003
	238	0.762	-0.011
	238.2	0.765	-0.003
	238.4	0.783	-0.004
	238.6	0.777	0
	238.8	0.764	-0.004
	239	0.785	-0.002
	239.2	0.785	0.002
	239.4	0.769	-0.005
	239.6	0.791	0.001
	239.8	0.776	-0.004
	240	0.769	-0.005
	240.2	0.771	-0.001
	240.4	0.79	0.01
	240.6	0.777	-0.006
	240.8	0.777	-0.006
	241	0.787	0.005
	241.2	0.784	-0.001
	241.4	0.778	-0.002
	241.6	0.799	0.003
	241.8	0.774	-0.003
	242	0.796	0.002
	242.2	0.801	0
	242.4	0.782	-0.009
	242.6	0.78	-0.006
	242.8	0.804	0.005
	243	0.78	-0.003
	243.2	0.787	-0.002
	243.4	0.798	0.002
	243.6	0.792	-0.003
	243.8	0.785	-0.002
	244	0.798	0
	244.2	0.791	0
	244.4	0.785	-0.003
	244.6	0.792	-0.001
	244.8	0.801	-0.005
	245	0.781	-0.011
	245.2	0.796	-0.004
	245.4	0.794	0.001
	245.6	0.793	-0.008
	245.8	0.795	-0.003
	246	0.806	0
	246.2	0.79	-0.008
	246.4	0.803	-0.001
	246.6	0.812	0
	246.8	0.799	-0.006
	247	0.799	-0.002
	247.2	0.809	-0.001
	247.4	0.796	-0.006
	247.6	0.795	-0.007
	247.8	0.809	-0.004
	248	0.812	0.004
	248.2	0.803	-0.003
	248.4	0.818	-0.004
	248.6	0.803	-0.006
	248.8	0.798	-0.001
	249	0.809	-0.003
	249.2	0.814	-0.006
	249.4	0.805	-0.001
	249.6	0.826	0.004
	249.8	0.809	-0.002
	250	0.802	-0.004
	250.2	0.815	-0.006
	250.4	0.824	0.001
	250.6	0.809	-0.002
	250.8	0.818	-0.004
	251	0.822	-0.002
	251.2	0.808	0.001
	251.4	0.812	-0.008
	251.6	0.829	0.003
	251.8	0.811	-0.004
	252	0.821	-0.001
	252.2	0.827	0.004
	252.4	0.815	-0.003
	252.6	0.817	-0.002
	252.8	0.823	-0.004
	253	0.819	-0.002
	253.2	0.811	-0.008
	253.4	0.82	-0.009
	253.6	0.827	-0.006
	253.8	0.819	-0.005
	254	0.83	0.004
	254.2	0.821	-0.003
	254.4	0.818	-0.007
	254.6	0.82	-0.01
	254.8	0.841	0.004
	255	0.824	-0.004
	255.2	0.827	-0.008
	255.4	0.83	-0.001
	255.6	0.842	-0.003
	255.8	0.823	-0.002
	256	0.847	0.003
	256.2	0.839	-0.001
	256.4	0.833	-0.007
	256.6	0.842	-0.007
	256.8	0.835	0.001
	257	0.828	-0.013
	257.2	0.844	0.001
	257.4	0.837	0
	257.6	0.833	-0.008
	257.8	0.844	0.002
	258	0.844	0
	258.2	0.826	-0.004
	258.4	0.833	-0.006
	258.6	0.839	-0.006
	258.8	0.843	-0.001
	259	0.845	0.001
	259.2	0.847	-0.005
	259.4	0.836	-0.001
	259.6	0.843	-0.003
	259.8	0.839	-0.006
	260	0.839	0.001
	260.2	0.843	-0.002
	260.4	0.859	0.004
	260.6	0.834	-0.006
	260.8	0.846	-0.003
	261	0.848	-0.003
	261.2	0.853	0
	261.4	0.839	-0.007
	261.6	0.853	0.007
	261.8	0.856	-0.002
	262	0.843	-0.004
	262.2	0.855	-0.004
	262.4	0.864	0.007
	262.6	0.856	0.002
	262.8	0.864	0.004
	263	0.849	-0.004
	263.2	0.853	-0.002
	263.4	0.859	0.005
	263.6	0.864	-0.002
	263.8	0.847	-0.005
	264	0.859	0.002
	264.2	0.872	0.007
	264.4	0.858	0.003
	264.6	0.855	0.001
	264.8	0.876	0.003
	265	0.854	-0.003
	265.2	0.866	0.004
	265.4	0.872	0.001
	265.6	0.866	-0.003
	265.8	0.861	-0.001
	266	0.879	0.006
	266.2	0.875	0.004
	266.4	0.863	-0.007
	266.6	0.876	0.001
	266.8	0.863	0
	267	0.858	-0.009
	267.2	0.871	-0.002
	267.4	0.86	-0.004
	267.6	0.864	-0.007
	267.8	0.87	-0.004
	268	0.873	0
	268.2	0.859	-0.004
	268.4	0.877	-0.001
	268.6	0.881	-0.004
	268.8	0.857	-0.012
	269	0.872	-0.005
	269.2	0.876	-0.005
	269.4	0.866	-0.006
	269.6	0.872	-0.004
	269.8	0.88	-0.003
	270	0.886	0.003
	270.2	0.868	-0.002
	270.4	0.886	0.004
	270.6	0.874	-0.006
	270.8	0.873	-0.006
	271	0.894	0
	271.2	0.89	0.003
	271.4	0.875	-0.004
	271.6	0.884	0
	271.8	0.884	0
	272	0.871	-0.004
	272.2	0.881	-0.004
	272.4	0.887	-0.003
	272.6	0.883	-0.009
	272.8	0.896	0.006
	273	0.89	-0.002
	273.2	0.881	-0.004
	273.4	0.882	-0.003
	273.6	0.897	0.005
	273.8	0.878	-0.003
	274	0.891	-0.006
	274.2	0.894	0
	274.4	0.879	-0.006
	274.6	0.886	-0.001
	274.8	0.896	-0.002
	275	0.89	-0.002
	275.2	0.893	-0.002
	275.4	0.893	-0.003
	275.6	0.901	0.001
	275.8	0.888	-0.008
	276	0.895	-0.009
	276.2	0.892	-0.005
	276.4	0.895	-0.004
	276.6	0.902	-0.006
	276.8	0.906	0.003
	277	0.887	-0.012
	277.2	0.901	-0.005
	277.4	0.901	0.002
	277.6	0.884	-0.006
	277.8	0.898	0.002
	278	0.905	0.004
	278.2	0.902	-0.004
	278.4	0.904	0
	278.6	0.909	-0.004
	278.8	0.894	-0.004
	279	0.897	-0.014
	279.2	0.923	0.008
	279.4	0.905	-0.004
	279.6	0.909	0.001
	279.8	0.916	0.001
	280	0.896	-0.006
	280.2	0.896	-0.009
	280.4	0.92	0
	280.6	0.912	0.005
	280.8	0.909	-0.005
	281	0.926	-0.001
	281.2	0.922	0.006
	281.4	0.905	-0.004
	281.6	0.917	0
	281.8	0.92	0.005
	282	0.906	-0.006
	282.2	0.922	0
	282.4	0.916	-0.004
	282.6	0.908	-0.004
	282.8	0.908	-0.001
	283	0.924	0.001
	283.2	0.906	-0.005
	283.4	0.917	-0.003
	283.6	0.922	-0.004
	283.8	0.918	-0.004
	284	0.925	0.003
	284.2	0.919	-0.003
	284.4	0.916	-0.01
	284.6	0.912	-0.006
	284.8	0.924	-0.002
	285	0.923	-0.005
	285.2	0.908	-0.013
	285.4	0.927	-0.001
	285.6	0.933	0.003
	285.8	0.92	-0.004
	286	0.936	0.001
	286.2	0.935	-0.003
	286.4	0.916	-0.008
	286.6	0.937	-0.001
	286.8	0.944	0.003
	287	0.922	-0.007
	287.2	0.941	0.002
	287.4	0.941	-0.001
	287.6	0.924	-0.01
	287.8	0.923	-0.009
	288	0.952	0.006
	288.2	0.931	0.001
	288.4	0.917	-0.011
	288.6	0.947	0.006
	288.8	0.929	-0.002
	289	0.928	-0.005
	289.2	0.947	0.003
	289.4	0.933	-0.002
	289.6	0.93	-0.007
	289.8	0.949	0.002
	290	0.93	-0.009
	290.2	0.927	-0.007
	290.4	0.932	-0.005
	290.6	0.944	0
	290.8	0.937	-0.006
	291	0.945	0
	291.2	0.949	0.002
	291.4	0.934	-0.01
	291.6	0.939	-0.006
	291.8	0.955	-0.002
	292	0.932	-0.007
	292.2	0.956	0
	292.4	0.952	0
	292.6	0.944	0.001
	292.8	0.946	-0.007
	293	0.958	-0.001
	293.2	0.957	0.003
	293.4	0.961	0.001
	293.6	0.963	0
	293.8	0.956	-0.005
	294	0.949	-0.004
	294.2	0.964	-0.003
	294.4	0.948	-0.004
	294.6	0.95	-0.005
	294.8	0.944	-0.011
	295	0.964	0.005
	295.2	0.959	0.001
	295.4	0.972	-0.001
	295.6	0.959	-0.008
	295.8	0.97	0.006
	296	0.965	-0.002
	296.2	0.969	0.006
	296.4	0.958	-0.001
	296.6	0.957	-0.005
	296.8	0.971	0.005
	297	0.967	-0.002
	297.2	0.954	-0.007
	297.4	0.97	0.001
	297.6	0.955	-0.001
	297.8	0.972	-0.002
	298	0.976	-0.005
	298.2	0.965	-0.002
	298.4	0.967	-0.005
	298.6	0.971	0
	298.8	0.953	-0.008
	299	0.959	-0.011
	299.2	0.972	0.004
	299.4	0.966	-0.003
	299.6	0.969	-0.004
	299.8	0.977	-0.007
	300	0.966	-0.009
	300.2	0.959	-0.008
	300.4	0.975	-0.006
	300.6	0.982	-0.001
	300.8	0.97	-0.004
	301	0.973	-0.004
	301.2	0.988	0.002
	301.4	0.973	-0.008
	301.6	0.973	-0.007
	301.8	0.989	0.005
	302	0.967	-0.009
	302.2	0.984	-0.004
	302.4	0.991	-0.001
	302.6	0.991	-0.003
	302.8	0.973	-0.006
	303	0.991	0
	303.2	0.97	-0.006
	303.4	0.978	-0.002
	303.6	0.993	0.001
	303.8	0.996	0
	304	0.981	-0.006
	304.2	1.003	0.003
	304.4	0.983	-0.001
	304.6	0.979	-0.007
	304.8	0.992	-0.001
	305	0.992	-0.002
	305.2	0.983	-0.005
	305.4	0.996	0
	305.6	0.989	-0.004
	305.8	0.982	-0.007
	306	0.989	-0.004
	306.2	0.996	0.003
	306.4	0.975	-0.005
	306.6	0.994	-0.008
	306.8	1.005	0.006
	307	0.985	-0.006
	307.2	0.988	-0.008
	307.4	1.001	-0.006
	307.6	0.996	-0.002
	307.8	0.998	-0.003
	308	0.998	-0.006
	308.2	1.003	0.001
	308.4	0.993	-0.007
	308.6	1.012	0.001
	308.8	1.007	0.001
	309	0.997	0.001
	309.2	1.009	0.007
	309.4	1.008	-0.003
	309.6	0.992	-0.008
	309.8	1.006	-0.007
	310	1.021	0.001
	310.2	1.004	0.001
	310.4	1	-0.005
	310.6	1.011	-0.001
	310.8	1.013	-0.002
	311	1.018	-0.002
	311.2	1.006	-0.004
	311.4	1.008	-0.001
	311.6	1.004	-0.005
	311.8	1.028	0.005
	312	1.008	-0.001
	312.2	1.016	0.002
	312.4	1.021	0
	312.6	1.007	-0.008
	312.8	1.008	-0.005
	313	1.022	-0.004
	313.2	1.004	-0.007
	313.4	1.015	-0.006
	313.6	1.023	-0.001
	313.8	1.009	-0.011
	314	1.01	-0.005
	314.2	1.021	-0.005
	314.4	1.012	-0.003
	314.6	1.016	-0.004
	314.8	1.019	-0.001
	315	1.019	-0.008
	315.2	1.007	-0.006
	315.4	1.028	0.003
	315.6	1.018	-0.004
	315.8	1.023	-0.003
	316	1.02	-0.001
	316.2	1.027	0.003
	316.4	1.013	-0.006
	316.6	1.03	-0.001
	316.8	1.034	0.002
	317	1.043	0.004
	317.2	1.022	0.001
	317.4	1.029	-0.001
	317.6	1.037	0.001
	317.8	1.032	0.002
	318	1.035	0.007
	318.2	1.028	-0.002
	318.4	1.024	-0.008
	318.6	1.047	0.001
	318.8	1.027	-0.005
	319	1.026	0
	319.2	1.032	-0.001
	319.4	1.039	-0.004
	319.6	1.027	-0.004
	319.8	1.046	0.002
	320	1.033	0
	320.2	1.04	0.001
	320.4	1.04	0.003
	320.6	1.046	-0.001
	320.8	1.033	0
	321	1.045	-0.006
	321.2	1.044	-0.005
	321.4	1.04	0.001
	321.6	1.039	-0.006
	321.8	1.053	-0.001
	322	1.045	0.001
	322.2	1.044	0
	322.4	1.048	0
	322.6	1.05	-0.004
	322.8	1.039	-0.009
	323	1.051	-0.002
	323.2	1.052	-0.003
	323.4	1.044	-0.007
	323.6	1.053	-0.005
	323.8	1.058	-0.002
	324	1.043	-0.003
	324.2	1.053	0
	324.4	1.063	0.001
	324.6	1.043	-0.006
	324.8	1.057	0
	325	1.066	0.001
	325.2	1.049	-0.006
	325.4	1.058	-0.002
	325.6	1.062	0.002
	325.8	1.059	-0.005
	326	1.046	-0.004
	326.2	1.066	-0.002
	326.4	1.061	-0.004
	326.6	1.057	0.002
	326.8	1.06	-0.002
	327	1.066	0
	327.2	1.046	-0.008
	327.4	1.078	0.007
	327.6	1.057	-0.001
	327.8	1.058	-0.01
	328	1.072	0.002
	328.2	1.078	0.001
	328.4	1.053	-0.005
	328.6	1.077	0
	328.8	1.065	-0.003
	329	1.059	-0.003
	329.2	1.053	-0.006
	329.4	1.069	-0.006
	329.6	1.062	-0.006
	329.8	1.074	0.003
	330	1.08	0.005
	330.2	1.06	-0.005
	330.4	1.063	-0.008
	330.6	1.075	-0.005
	330.8	1.069	-0.006
	331	1.068	-0.006
	331.2	1.08	-0.001
	331.4	1.076	-0.004
	331.6	1.068	-0.004
	331.8	1.069	-0.005
	332	1.069	-0.005
	332.2	1.07	-0.003
	332.4	1.079	-0.002
	332.6	1.089	0.004
	332.8	1.066	-0.004
	333	1.088	-0.001
	333.2	1.093	0.003
	333.4	1.076	-0.004
	333.6	1.079	-0.003
	333.8	1.098	0.001
	334	1.075	-0.005
	334.2	1.09	0.001
	334.4	1.098	0.007
	334.6	1.081	-0.006
	334.8	1.084	-0.002
	335	1.101	-0.002
	335.2	1.078	-0.007
	335.4	1.096	0.001
	335.6	1.103	-0.004
	335.8	1.09	0.002
	336	1.084	-0.004
	336.2	1.106	0.002
	336.4	1.086	-0.003
	336.6	1.095	0.002
	336.8	1.096	-0.004
	337	1.094	-0.003
	337.2	1.088	-0.005
	337.4	1.083	-0.007
	337.6	1.088	-0.009
	337.8	1.093	-0.004
	338	1.094	-0.007
	338.2	1.102	0.001
	338.4	1.086	-0.009
	338.6	1.1	0.001
	338.8	1.094	-0.007
	339	1.09	-0.01
	339.2	1.096	-0.007
	339.4	1.101	-0.002
	339.6	1.092	-0.012
	339.8	1.1	-0.001
	340	1.114	-0.002
	340.2	1.096	-0.003
	340.4	1.096	-0.001
	340.6	1.109	-0.005
	340.8	1.11	-0.002
	341	1.106	-0.007
	341.2	1.118	0.001
	341.4	1.106	-0.003
	341.6	1.089	-0.009
	341.8	1.118	-0.006
	342	1.109	-0.001
	342.2	1.108	0.002
	342.4	1.109	-0.002
	342.6	1.123	0.003
	342.8	1.104	-0.005
	343	1.118	0.001
	343.2	1.122	0.002
	343.4	1.107	-0.008
	343.6	1.112	-0.006
	343.8	1.124	-0.001
	344	1.108	-0.007
	344.2	1.105	-0.008
	344.4	1.117	0
	344.6	1.11	-0.007
	344.8	1.108	-0.011
	345	1.126	0.002
	345.2	1.106	-0.006
	345.4	1.115	-0.004
	345.6	1.124	-0.003
	345.8	1.121	0
	346	1.117	-0.002
	346.2	1.131	-0.003
	346.4	1.12	-0.003
	346.6	1.122	-0.002
	346.8	1.132	-0.001
	347	1.129	0.001
	347.2	1.116	-0.008
	347.4	1.129	0.005
	347.6	1.13	-0.003
	347.8	1.119	-0.007
	348	1.136	0
	348.2	1.133	-0.005
	348.4	1.126	-0.006
	348.6	1.118	-0.005
	348.8	1.138	0.001
	349	1.116	-0.008
	349.2	1.136	-0.007
	349.4	1.145	0.003
	349.6	1.131	-0.001
	349.8	1.125	-0.009
	350	1.148	0
	350.2	1.131	-0.001
	350.4	1.126	-0.005
	350.6	1.148	0.004
	350.8	1.129	-0.007
	351	1.134	-0.004
	351.2	1.156	0.005
	351.4	1.144	-0.001
	351.6	1.144	-0.001
	351.8	1.147	0.002
	352	1.139	-0.006
	352.2	1.137	-0.005
	352.4	1.15	-0.005
	352.6	1.156	0
	352.8	1.137	-0.006
	353	1.146	-0.005
	353.2	1.14	-0.007
	353.4	1.138	-0.01
	353.6	1.148	-0.004
	353.8	1.154	0.004
	354	1.136	-0.006
	354.2	1.14	-0.006
	354.4	1.151	-0.001
	354.6	1.142	-0.003
	354.8	1.132	-0.007
	355	1.162	0
	355.2	1.145	-0.004
	355.4	1.144	-0.006
	355.6	1.156	-0.004
	355.8	1.143	-0.004
	356	1.154	-0.002
	356.2	1.159	0
	356.4	1.156	-0.001
	356.6	1.152	-0.001
	356.8	1.163	0.003
	357	1.173	0.007
	357.2	1.169	0.005
	357.4	1.161	0.003
	357.6	1.164	-0.004
	357.8	1.17	0.001
	358	1.164	0.003
	358.2	1.178	0.007
	358.4	1.176	0.005
	358.6	1.16	0.001
	358.8	1.171	-0.003
	359	1.16	-0.002
	359.2	1.157	-0.006
	359.4	1.177	0.008
	359.6	1.155	-0.006
	359.8	1.162	-0.004
	360	1.174	-0.007
	360.2	1.161	-0.006
	360.4	1.16	-0.002
	360.6	1.181	-0.001
	360.8	1.159	-0.01
	361	1.163	-0.006
	361.2	1.174	0.001
	361.4	1.164	-0.005
	361.6	1.176	-0.003
	361.8	1.175	0
	362	1.177	-0.005
	362.2	1.164	-0.005
	362.4	1.173	-0.005
	362.6	1.185	-0.003
	362.8	1.172	-0.005
	363	1.173	-0.001
	363.2	1.178	-0.006
	363.4	1.184	0.001
	363.6	1.178	-0.005
	363.8	1.19	0.003
	364	1.187	0
	364.2	1.17	-0.007
	364.4	1.193	0.002
	364.6	1.194	-0.001
	364.8	1.177	-0.009
	365	1.192	0.004
	365.2	1.197	0.002
	365.4	1.177	-0.002
	365.6	1.193	0.001
	365.8	1.174	-0.005
	366	1.175	-0.008
	366.2	1.19	0.001
	366.4	1.188	-0.005
	366.6	1.177	-0.01
	366.8	1.198	-0.001
	367	1.191	-0.004
	367.2	1.185	-0.003
	367.4	1.191	0.001
	367.6	1.193	-0.005
	367.8	1.176	-0.009
	368	1.201	-0.001
	368.2	1.201	-0.005
	368.4	1.185	-0.004
	368.6	1.188	-0.009
	368.8	1.2	-0.001
	369	1.187	-0.007
	369.2	1.198	-0.003
	369.4	1.197	-0.003
	369.6	1.2	0
	369.8	1.187	-0.008
	370	1.203	-0.003
	370.2	1.201	-0.004
	370.4	1.188	-0.01
	370.6	1.201	-0.002
	370.8	1.208	-0.002
	371	1.196	-0.007
	371.2	1.205	-0.004
	371.4	1.215	-0.006
	371.6	1.2	-0.005
	371.8	1.206	-0.003
	372	1.21	-0.003
	372.2	1.2	-0.007
	372.4	1.214	0.001
	372.6	1.217	-0.001
	372.8	1.206	-0.003
	373	1.199	-0.003
	373.2	1.226	0.001
	373.4	1.207	-0.004
	373.6	1.219	0.005
	373.8	1.216	0.001
	374	1.221	-0.004
	374.2	1.204	-0.009
	374.4	1.229	0.004
	374.6	1.21	-0.007
	374.8	1.212	-0.005
	375	1.231	0.003
	375.2	1.217	-0.004
	375.4	1.203	-0.007
	375.6	1.226	-0.002
	375.8	1.215	-0.001
	376	1.209	-0.006
	376.2	1.215	-0.003
	376.4	1.219	-0.001
	376.6	1.212	-0.005
	376.8	1.219	-0.006
	377	1.225	-0.003
	377.2	1.213	-0.007
	377.4	1.21	-0.009
	377.6	1.226	-0.004
	377.8	1.216	-0.005
	378	1.223	-0.003
	378.2	1.227	-0.007
	378.4	1.222	-0.003
	378.6	1.217	-0.007
	378.8	1.215	-0.016
	379	1.224	-0.007
	379.2	1.218	-0.003
	379.4	1.231	0.001
	379.6	1.234	0.002
	379.8	1.217	-0.009
	380	1.242	-0.002
	380.2	1.239	0.001
	380.4	1.223	-0.008
	380.6	1.239	0.002
	380.8	1.245	-0.002
	381	1.227	-0.003
	381.2	1.237	-0.001
	381.4	1.246	0.004
	381.6	1.238	-0.01
	381.8	1.23	-0.005
	382	1.256	0.002
	382.2	1.233	-0.004
	382.4	1.232	-0.002
	382.6	1.242	0.001
	382.8	1.242	-0.001
	383	1.235	-0.002
	383.2	1.234	-0.003
	383.4	1.233	-0.004
	383.6	1.239	-0.001
	383.8	1.247	0
	384	1.243	-0.008
	384.2	1.235	-0.011
	384.4	1.235	-0.01
	384.6	1.24	-0.003
	384.8	1.237	-0.007
	385	1.24	-0.007
	385.2	1.257	0.002
	385.4	1.244	-0.009
	385.6	1.241	-0.011
	385.8	1.247	-0.006
	386	1.24	-0.005
	386.2	1.248	-0.007
	386.4	1.257	-0.003
	386.6	1.241	-0.012
	386.8	1.26	0.003
	387	1.264	-0.002
	387.2	1.257	0.005
	387.4	1.247	-0.006
	387.6	1.265	0.001
	387.8	1.255	-0.004
	388	1.252	-0.006
	388.2	1.266	0.002
	388.4	1.27	-0.004
	388.6	1.249	-0.01
	388.8	1.266	-0.002
	389	1.258	-0.007
	389.2	1.259	-0.005
	389.4	1.264	-0.002
	389.6	1.273	0.003
	389.8	1.252	-0.004
	390	1.258	0.001
	390.2	1.273	-0.001
	390.4	1.255	-0.005
	390.6	1.261	-0.009
	390.8	1.276	-0.004
	391	1.257	-0.007
	391.2	1.257	-0.006
	391.4	1.269	-0.004
	391.6	1.263	-0.003
	391.8	1.265	-0.001
	392	1.274	-0.001
	392.2	1.263	-0.008
	392.4	1.259	-0.005
	392.6	1.274	-0.007
	392.8	1.274	-0.004
	393	1.273	-0.004
	393.2	1.283	-0.003
	393.4	1.269	-0.004
	393.6	1.267	-0.006
	393.8	1.278	-0.001
	394	1.277	-0.003
	394.2	1.263	-0.004
	394.4	1.277	0
	394.6	1.286	-0.003
	394.8	1.274	-0.005
	395	1.272	-0.005
	395.2	1.288	0.002
	395.4	1.273	-0.004
	395.6	1.277	-0.003
	395.8	1.287	-0.001
	396	1.275	-0.008
	396.2	1.286	0.001
	396.4	1.301	0.002
	396.6	1.279	-0.007
	396.8	1.277	-0.003
	397	1.299	0.002
	397.2	1.292	-0.003
	397.4	1.276	-0.01
	397.6	1.3	-0.003
	397.8	1.283	-0.003
	398	1.286	-0.006
	398.2	1.302	0.001
	398.4	1.294	0.001
	398.6	1.28	-0.003
	398.8	1.295	0.001
	399	1.292	0
	399.2	1.284	-0.008
	399.4	1.284	-0.011
	399.6	1.295	0.003
[truncated: 1,002 more rows]

## Sheet: Fig.1c
Fig.1c	Time(s)	7.5% 2-6S(LN)2+92.5%(LN)2 (nm)	7.5% 2-6S(LN)2+92.5% 2-3S(LN)2 (nm)
	0	0	0
	0.2	-0.005	0.004
	0.4	-0.002	0.001
	0.6	-0.005	-0.001
	0.8	-0.005	0.006
	1	0	0.005
	1.2	0.001	0.002
	1.4	-0.003	-0.003
	1.6	-0.006	-0.002
	1.8	0.001	0.007
	2	0	0.001
	2.2	-0.007	0.004
	2.4	-0.005	0.008
	2.6	0	0.005
	2.8	-0.004	0.004
	3	0	0
	3.2	-0.003	0
	3.4	-0.005	0.006
	3.6	0.005	0.004
	3.8	-0.001	0
	4	-0.008	0.005
	4.2	-0.001	0.006
	4.4	-0.002	0.009
	4.6	-0.007	0.002
	4.8	-0.002	0.007
	5	-0.002	0.005
	5.2	-0.003	0.008
	5.4	-0.002	0.003
	5.6	-0.005	0.008
	5.8	-0.003	0.003
	6	-0.003	0.006
	6.2	-0.001	0.006
	6.4	0.001	0.006
	6.6	-0.005	0.013
	6.8	0.005	0.008
	7	0.001	0.005
	7.2	-0.005	0.01
	7.4	0	0.006
	7.6	-0.003	0.006
	7.8	0	0.009
	8	0.002	0.009
	8.2	-0.001	0.011
	8.4	0	0.008
	8.6	-0.004	0.01
	8.8	0.003	0.008
	9	-0.004	0.011
	9.2	0	0.013
	9.4	-0.002	0.007
	9.6	-0.006	0.009
	9.8	-0.002	0.01
	10	-0.002	0.013
	10.2	0	0.007
	10.4	-0.001	0.011
	10.6	-0.002	0.011
	10.8	-0.001	0.017
	11	-0.003	0.015
	11.2	-0.005	0.01
	11.4	-0.009	0.013
	11.6	-0.001	0.016
	11.8	0.001	0.014
	12	0.001	0.011
	12.2	-0.007	0.011
	12.4	0.002	0.017
	12.6	-0.001	0.014
	12.8	-0.002	0.014
	13	0	0.015
	13.2	-0.003	0.015
	13.4	-0.004	0.015
	13.6	-0.002	0.017
	13.8	-0.003	0.014
	14	-0.009	0.013
	14.2	0.002	0.021
	14.4	0.002	0.016
	14.6	-0.007	0.016
	14.8	0.002	0.016
	15	-0.002	0.018
	15.2	-0.004	0.018
	15.4	-0.004	0.014
	15.6	0	0.018
	15.8	-0.001	0.018
	16	0.002	0.016
	16.2	-0.006	0.015
	16.4	-0.005	0.014
	16.6	-0.003	0.016
	16.8	-0.002	0.016
	17	-0.003	0.012
	17.2	-0.001	0.017
	17.4	-0.001	0.019
	17.6	-0.001	0.015
	17.8	-0.008	0.019
	18	-0.005	0.017
	18.2	-0.001	0.021
	18.4	0.004	0.02
	18.6	-0.002	0.016
	18.8	-0.004	0.016
	19	-0.009	0.022
	19.2	0	0.021
	19.4	0.002	0.017
	19.6	-0.007	0.02
	19.8	-0.008	0.022
	20	-0.002	0.021
	20.2	-0.006	0.022
	20.4	0	0.022
	20.6	0	0.02
	20.8	-0.007	0.027
	21	-0.008	0.02
	21.2	0.004	0.023
	21.4	-0.003	0.023
	21.6	-0.004	0.025
	21.8	0.001	0.026
	22	-0.005	0.021
	22.2	-0.004	0.022
	22.4	0.004	0.024
	22.6	-0.004	0.025
	22.8	-0.003	0.027
	23	-0.001	0.019
	23.2	-0.002	0.025
	23.4	-0.005	0.022
	23.6	0	0.022
	23.8	-0.007	0.026
	24	-0.002	0.028
	24.2	0	0.024
	24.4	-0.001	0.026
	24.6	-0.005	0.023
	24.8	0.002	0.028
	25	0	0.026
	25.2	-0.004	0.022
	25.4	-0.007	0.027
	25.6	0.001	0.027
	25.8	-0.006	0.024
	26	-0.001	0.026
	26.2	0	0.021
	26.4	-0.006	0.025
	26.6	-0.005	0.029
	26.8	0	0.032
	27	0	0.029
	27.2	0.001	0.029
	27.4	0.003	0.031
	27.6	-0.001	0.026
	27.8	-0.005	0.027
	28	-0.006	0.033
	28.2	0.009	0.03
	28.4	-0.002	0.031
	28.6	0	0.026
	28.8	-0.006	0.03
	29	-0.004	0.032
	29.2	0.003	0.029
	29.4	-0.001	0.026
	29.6	-0.005	0.03
	29.8	-0.001	0.03
	30	-0.002	0.029
	30.2	-0.005	0.035
	30.4	-0.007	0.029
	30.6	-0.001	0.034
	30.8	-0.002	0.032
	31	-0.003	0.031
	31.2	-0.001	0.03
	31.4	-0.003	0.033
	31.6	0	0.031
	31.8	0	0.033
	32	-0.001	0.033
	32.2	-0.002	0.031
	32.4	0	0.032
	32.6	-0.002	0.034
	32.8	-0.003	0.035
	33	0	0.033
	33.2	-0.001	0.036
	33.4	-0.004	0.031
	33.6	0.002	0.034
	33.8	-0.001	0.03
	34	0	0.037
	34.2	-0.006	0.034
	34.4	0	0.03
	34.6	-0.003	0.035
	34.8	-0.004	0.033
	35	-0.004	0.035
	35.2	-0.004	0.038
	35.4	-0.004	0.037
	35.6	-0.002	0.039
	35.8	-0.001	0.036
	36	0	0.035
	36.2	-0.003	0.033
	36.4	-0.005	0.036
	36.6	-0.009	0.038
	36.8	0.001	0.036
	37	-0.004	0.037
	37.2	-0.001	0.041
	37.4	0.004	0.038
	37.6	-0.006	0.033
	37.8	-0.008	0.038
	38	-0.002	0.036
	38.2	-0.002	0.045
	38.4	-0.004	0.042
	38.6	0	0.037
	38.8	0.002	0.038
	39	-0.004	0.042
	39.2	-0.002	0.042
	39.4	-0.003	0.039
	39.6	-0.002	0.039
	39.8	0	0.038
	40	0	0.039
	40.2	-0.01	0.038
	40.4	-0.002	0.04
	40.6	0.001	0.039
	40.8	-0.01	0.04
	41	-0.006	0.042
	41.2	0	0.041
	41.4	-0.003	0.043
	41.6	-0.003	0.048
	41.8	-0.004	0.039
	42	-0.004	0.038
	42.2	-0.004	0.043
	42.4	0.002	0.04
	42.6	-0.004	0.038
	42.8	0	0.04
	43	0.002	0.046
	43.2	-0.005	0.039
	43.4	-0.005	0.038
	43.6	0.002	0.046
	43.8	0	0.043
	44	-0.004	0.044
	44.2	-0.001	0.04
	44.4	-0.006	0.045
	44.6	-0.006	0.043
	44.8	-0.001	0.044
	45	-0.004	0.044
	45.2	-0.006	0.046
	45.4	-0.001	0.049
	45.6	0.004	0.048
	45.8	-0.005	0.05
	46	-0.007	0.047
	46.2	-0.003	0.045
	46.4	-0.005	0.044
	46.6	-0.003	0.049
	46.8	-0.002	0.041
	47	-0.005	0.044
	47.2	-0.005	0.046
	47.4	-0.002	0.049
	47.6	-0.008	0.042
	47.8	-0.002	0.048
	48	-0.002	0.052
	48.2	-0.004	0.048
	48.4	-0.005	0.048
	48.6	0.002	0.046
	48.8	0	0.046
	49	-0.009	0.049
	49.2	-0.004	0.044
	49.4	-0.004	0.043
	49.6	-0.002	0.053
	49.8	0.004	0.058
	50	0.002	0.046
	50.2	-0.004	0.045
	50.4	-0.001	0.052
	50.6	0.001	0.05
	50.8	-0.006	0.045
	51	-0.003	0.055
	51.2	0.001	0.052
	51.4	-0.006	0.046
	51.6	0	0.05
	51.8	-0.004	0.05
	52	-0.003	0.049
	52.2	-0.008	0.05
	52.4	-0.002	0.051
	52.6	-0.003	0.05
	52.8	-0.001	0.054
	53	0.003	0.054
	53.2	-0.002	0.046
	53.4	-0.006	0.049
	53.6	0.002	0.05
	53.8	-0.003	0.055
	54	-0.005	0.052
	54.2	-0.001	0.051
	54.4	-0.005	0.052
	54.6	0	0.054
	54.8	-0.001	0.054
	55	-0.002	0.053
	55.2	-0.011	0.051
	55.4	0.002	0.052
	55.6	0.004	0.059
	55.8	-0.004	0.055
	56	-0.006	0.053
	56.2	-0.001	0.053
	56.4	-0.01	0.056
	56.6	-0.005	0.06
	56.8	0.002	0.057
	57	-0.002	0.052
	57.2	-0.005	0.058
	57.4	0.002	0.059
	57.6	0.001	0.052
	57.8	-0.008	0.052
	58	-0.001	0.056
	58.2	-0.003	0.059
	58.4	-0.001	0.058
	58.6	0.004	0.056
	58.8	0.002	0.059
	59	-0.003	0.058
	59.2	-0.003	0.06
	59.4	-0.006	0.055
	59.6	-0.004	0.064
	59.8	0.001	0.06
	60	-0.004	0.059
	60.2	-0.001	0.059
	60.4	-0.002	0.061
	60.6	-0.006	0.059
	60.8	-0.006	0.061
	61	-0.004	0.054
	61.2	0	0.06
	61.4	-0.002	0.06
	61.6	-0.007	0.064
	61.8	-0.003	0.06
	62	0	0.065
	62.2	-0.009	0.062
	62.4	-0.002	0.06
	62.6	-0.002	0.062
	62.8	-0.002	0.061
	63	0	0.061
	63.2	-0.001	0.057
	63.4	-0.008	0.057
	63.6	-0.001	0.063
	63.8	-0.002	0.063
	64	-0.002	0.063
	64.2	0.001	0.061
	64.4	0.003	0.061
	64.6	-0.004	0.063
	64.8	-0.001	0.064
	65	0.001	0.064
	65.2	-0.001	0.068
	65.4	-0.001	0.063
	65.6	-0.002	0.064
	65.8	-0.009	0.063
	66	-0.003	0.065
	66.2	0.001	0.065
	66.4	-0.006	0.067
	66.6	-0.004	0.066
	66.8	-0.003	0.063
	67	-0.004	0.068
	67.2	-0.003	0.067
	67.4	-0.005	0.059
	67.6	-0.005	0.067
	67.8	-0.006	0.067
	68	0.002	0.064
	68.2	0.001	0.067
	68.4	-0.003	0.062
	68.6	0.004	0.066
	68.8	-0.001	0.066
	69	-0.006	0.061
	69.2	-0.002	0.068
	69.4	0.002	0.065
	69.6	-0.004	0.064
	69.8	0	0.068
	70	-0.003	0.064
	70.2	-0.001	0.07
	70.4	0	0.065
	70.6	0	0.069
	70.8	-0.006	0.068
	71	0.003	0.07
	71.2	-0.006	0.072
	71.4	-0.004	0.068
	71.6	-0.004	0.071
	71.8	-0.003	0.07
	72	-0.002	0.068
	72.2	-0.008	0.07
	72.4	0.001	0.072
	72.6	-0.001	0.072
	72.8	-0.002	0.076
	73	0.002	0.074
	73.2	-0.004	0.068
	73.4	-0.003	0.067
	73.6	0.004	0.073
	73.8	-0.001	0.075
	74	-0.005	0.072
	74.2	-0.001	0.069
	74.4	0.001	0.07
	74.6	-0.005	0.071
	74.8	0	0.075
	75	-0.001	0.067
	75.2	-0.001	0.07
	75.4	-0.004	0.076
	75.6	-0.003	0.069
	75.8	-0.005	0.069
	76	0	0.072
	76.2	-0.001	0.072
	76.4	-0.007	0.072
	76.6	-0.002	0.069
	76.8	0.001	0.072
	77	0	0.068
	77.2	0.002	0.079
	77.4	0	0.075
	77.6	-0.001	0.075
	77.8	-0.004	0.075
	78	0	0.074
	78.2	-0.003	0.076
	78.4	-0.005	0.076
	78.6	-0.001	0.079
	78.8	0	0.073
	79	-0.003	0.075
	79.2	0.004	0.08
	79.4	-0.001	0.077
	79.6	-0.004	0.072
	79.8	0.001	0.083
	80	0.002	0.077
	80.2	-0.001	0.079
	80.4	0.002	0.08
	80.6	0.004	0.077
	80.8	-0.006	0.072
	81	0.003	0.077
	81.2	0.002	0.079
	81.4	-0.003	0.073
	81.6	-0.001	0.077
	81.8	0.004	0.078
	82	-0.005	0.081
	82.2	-0.005	0.082
	82.4	-0.008	0.078
	82.6	0	0.076
	82.8	-0.002	0.082
	83	-0.002	0.081
	83.2	-0.003	0.078
	83.4	-0.003	0.08
	83.6	0.001	0.081
	83.8	0.002	0.084
	84	-0.005	0.08
	84.2	0.003	0.079
	84.4	0.002	0.084
	84.6	-0.005	0.08
	84.8	-0.003	0.076
	85	-0.004	0.079
	85.2	-0.003	0.083
	85.4	-0.002	0.085
	85.6	0	0.079
	85.8	-0.003	0.081
	86	-0.004	0.082
	86.2	0.002	0.088
	86.4	-0.006	0.078
	86.6	-0.003	0.083
	86.8	0.003	0.087
	87	0.002	0.083
	87.2	-0.005	0.083
	87.4	0.001	0.081
	87.6	-0.001	0.084
	87.8	0	0.084
	88	-0.002	0.085
	88.2	-0.001	0.079
	88.4	0.001	0.086
	88.6	0.003	0.087
	88.8	-0.004	0.084
	89	-0.002	0.078
	89.2	-0.001	0.086
	89.4	0	0.086
	89.6	-0.007	0.089
	89.8	-0.007	0.085
	90	0.001	0.085
	90.2	-0.004	0.086
	90.4	-0.003	0.085
	90.6	-0.005	0.088
	90.8	-0.005	0.087
	91	0	0.087
	91.2	0.001	0.09
	91.4	-0.002	0.086
	91.6	0.002	0.087
	91.8	0	0.088
	92	-0.005	0.089
	92.2	-0.008	0.086
	92.4	0	0.083
	92.6	-0.004	0.089
	92.8	-0.005	0.09
	93	-0.004	0.087
	93.2	-0.005	0.089
	93.4	-0.004	0.088
	93.6	0.004	0.089
	93.8	-0.004	0.09
	94	0.001	0.086
	94.2	0.003	0.093
	94.4	-0.001	0.089
	94.6	-0.01	0.087
	94.8	-0.001	0.09
	95	-0.002	0.086
	95.2	-0.003	0.09
	95.4	-0.002	0.084
	95.6	-0.003	0.089
	95.8	-0.001	0.089
	96	-0.001	0.093
	96.2	-0.002	0.092
	96.4	-0.009	0.093
	96.6	0.004	0.092
	96.8	0	0.09
	97	-0.006	0.087
	97.2	-0.007	0.092
	97.4	0	0.094
	97.6	-0.004	0.096
	97.8	-0.002	0.09
	98	-0.002	0.089
	98.2	0.003	0.094
	98.4	0.001	0.093
	98.6	0.001	0.092
	98.8	-0.004	0.088
	99	-0.003	0.092
	99.2	0.003	0.1
	99.4	0	0.092
	99.6	-0.005	0.091
	99.8	0.003	0.092
	100	0.003	0.097
	100.2	-0.005	0.096
	100.4	-0.002	0.094
	100.6	-0.002	0.098
	100.8	-0.003	0.094
	101	0.001	0.093
	101.2	-0.002	0.096
	101.4	-0.004	0.095
	101.6	0	0.097
	101.8	0.007	0.093
	102	-0.004	0.095
	102.2	-0.006	0.095
	102.4	0	0.097
	102.6	-0.003	0.098
	102.8	-0.002	0.098
	103	-0.002	0.094
	103.2	-0.001	0.098
	103.4	0.002	0.097
	103.6	-0.003	0.1
	103.8	-0.004	0.095
	104	-0.002	0.1
	104.2	0.001	0.1
	104.4	-0.003	0.098
	104.6	-0.003	0.096
	104.8	0.001	0.096
	105	0.003	0.095
	105.2	-0.007	0.1
	105.4	-0.002	0.097
	105.6	0.004	0.096
	105.8	0	0.1
	106	-0.005	0.097
	106.2	0.004	0.095
	106.4	-0.005	0.098
	106.6	0.002	0.101
	106.8	0.002	0.099
	107	-0.008	0.099
	107.2	-0.006	0.102
	107.4	0.004	0.105
	107.6	0	0.102
	107.8	-0.006	0.1
	108	-0.001	0.099
	108.2	0.001	0.102
	108.4	-0.006	0.104
	108.6	0.001	0.101
	108.8	-0.008	0.098
	109	-0.002	0.105
	109.2	-0.002	0.107
	109.4	0.001	0.102
	109.6	-0.005	0.097
	109.8	0.003	0.101
	110	0	0.105
	110.2	0.002	0.102
	110.4	-0.005	0.101
	110.6	0.004	0.107
	110.8	0.003	0.104
	111	-0.002	0.105
	111.2	0.002	0.105
	111.4	0	0.104
	111.6	-0.001	0.103
	111.8	0.003	0.105
	112	-0.003	0.103
	112.2	0.003	0.102
	112.4	-0.001	0.105
	112.6	-0.002	0.106
	112.8	-0.004	0.104
	113	0.004	0.106
	113.2	-0.001	0.1
	113.4	-0.006	0.103
	113.6	0.003	0.104
	113.8	-0.003	0.098
	114	0.001	0.107
	114.2	0.005	0.105
	114.4	-0.005	0.102
	114.6	-0.001	0.105
	114.8	0	0.11
	115	0.002	0.103
	115.2	-0.004	0.107
	115.4	-0.002	0.108
	115.6	-0.001	0.107
	115.8	-0.001	0.106
	116	-0.002	0.106
	116.2	-0.001	0.101
	116.4	-0.001	0.11
	116.6	-0.002	0.111
	116.8	0.001	0.113
	117	-0.003	0.106
	117.2	-0.004	0.111
	117.4	0.005	0.108
	117.6	-0.002	0.109
	117.8	-0.005	0.105
	118	0.003	0.111
	118.2	-0.001	0.111
	118.4	-0.003	0.111
	118.6	-0.002	0.108
	118.8	-0.003	0.115
	119	-0.006	0.11
	119.2	0.003	0.115
	119.4	0	0.113
	119.6	-0.002	0.108
	119.8	0.002	0.115
	120	-0.004	0.11
	120.2	-0.004	0.105
	120.4	0.002	0.111
	120.6	0	0.111
	120.8	-0.004	0.11
	121	0.001	0.114
	121.2	-0.001	0.11
	121.4	-0.001	0.115
	121.6	-0.002	0.113
	121.8	0.005	0.114
	122	-0.005	0.109
	122.2	0	0.115
	122.4	0.001	0.112
	122.6	-0.002	0.113
	122.8	-0.002	0.108
	123	0.002	0.113
	123.2	0.002	0.116
	123.4	-0.002	0.117
	123.6	0.002	0.114
	123.8	0.001	0.112
	124	0.002	0.116
	124.2	0.001	0.111
	124.4	-0.002	0.116
	124.6	0.001	0.114
	124.8	0.007	0.115
	125	0	0.114
	125.2	-0.006	0.115
	125.4	-0.002	0.114
	125.6	0.005	0.114
	125.8	-0.002	0.115
	126	-0.004	0.118
	126.2	-0.002	0.115
	126.4	-0.004	0.117
	126.6	0	0.121
	126.8	0.002	0.121
	127	-0.001	0.11
	127.2	-0.003	0.118
	127.4	0.003	0.114
	127.6	-0.005	0.115
	127.8	-0.003	0.113
	128	0.005	0.117
	128.2	-0.002	0.116
	128.4	-0.001	0.12
	128.6	-0.001	0.115
	128.8	0.002	0.117
	129	0	0.115
	129.2	-0.001	0.12
	129.4	-0.002	0.119
	129.6	-0.001	0.115
	129.8	-0.001	0.122
	130	0	0.119
	130.2	-0.003	0.111
	130.4	0.003	0.12
	130.6	-0.003	0.12
	130.8	-0.004	0.118
	131	0	0.118
	131.2	-0.001	0.117
	131.4	0.002	0.118
	131.6	0	0.122
	131.8	-0.002	0.113
	132	0.002	0.116
	132.2	0.001	0.119
	132.4	0.002	0.117
	132.6	-0.003	0.118
	132.8	-0.004	0.118
	133	0.002	0.12
	133.2	0	0.123
	133.4	0.002	0.123
	133.6	-0.005	0.119
	133.8	-0.001	0.121
	134	-0.004	0.126
	134.2	0.002	0.123
	134.4	-0.004	0.116
	134.6	-0.001	0.124
	134.8	0	0.125
	135	0.001	0.121
	135.2	-0.01	0.124
	135.4	0.001	0.119
	135.6	0.003	0.127
	135.8	-0.001	0.12
	136	-0.002	0.124
	136.2	0.002	0.121
	136.4	-0.003	0.121
	136.6	0	0.124
	136.8	-0.009	0.12
	137	-0.001	0.121
	137.2	-0.004	0.121
	137.4	0.003	0.126
	137.6	-0.003	0.12
	137.8	0.003	0.125
	138	0.004	0.126
	138.2	0.002	0.125
	138.4	-0.003	0.123
	138.6	0.005	0.122
	138.8	-0.001	0.126
	139	-0.001	0.126
	139.2	0	0.13
	139.4	0.003	0.124
	139.6	0	0.119
	139.8	0.001	0.13
	140	0	0.12
	140.2	-0.004	0.127
	140.4	0	0.127
	140.6	0.002	0.127
	140.8	-0.002	0.126
	141	0.009	0.126
	141.2	0.003	0.129
	141.4	-0.004	0.128
	141.6	-0.001	0.13
	141.8	0.003	0.123
	142	-0.002	0.123
	142.2	0.001	0.127
	142.4	0.002	0.131
	142.6	-0.002	0.124
	142.8	0	0.128
	143	0.002	0.129
	143.2	0.004	0.13
	143.4	-0.003	0.13
	143.6	0.002	0.127
	143.8	-0.001	0.129
	144	-0.001	0.13
	144.2	0.002	0.131
	144.4	0.002	0.131
	144.6	-0.006	0.131
	144.8	-0.002	0.13
	145	0.001	0.128
	145.2	-0.001	0.127
	145.4	0.007	0.134
	145.6	0.001	0.131
	145.8	-0.002	0.13
	146	-0.002	0.129
	146.2	0.006	0.133
	146.4	-0.001	0.132
	146.6	0	0.133
	146.8	0	0.132
	147	0.001	0.131
	147.2	-0.004	0.133
	147.4	0	0.134
	147.6	0.002	0.133
	147.8	0.005	0.133
	148	-0.001	0.138
	148.2	0	0.135
	148.4	-0.003	0.129
	148.6	-0.001	0.134
	148.8	-0.003	0.13
	149	-0.005	0.13
	149.2	-0.003	0.133
	149.4	0.002	0.134
	149.6	-0.003	0.13
	149.8	0.002	0.134
	150	0	0.133
	150.2	0.001	0.131
	150.4	-0.002	0.133
	150.6	-0.001	0.13
	150.8	-0.006	0.133
	151	0.003	0.133
	151.2	0.007	0.131
	151.4	0	0.138
	151.6	-0.004	0.131
	151.8	0.002	0.136
	152	0.004	0.139
	152.2	0.004	0.137
	152.4	0	0.134
	152.6	-0.002	0.135
	152.8	0.002	0.136
	153	0.003	0.141
	153.2	0	0.133
	153.4	0.002	0.133
	153.6	0.004	0.138
	153.8	0.005	0.14
	154	-0.005	0.137
	154.2	-0.003	0.133
	154.4	0.001	0.134
	154.6	-0.001	0.139
	154.8	-0.001	0.138
	155	0.004	0.141
	155.2	-0.001	0.136
	155.4	0.001	0.141
	155.6	0.001	0.139
	155.8	-0.001	0.138
	156	0.004	0.135
	156.2	0.003	0.137
	156.4	-0.006	0.137
	156.6	0.004	0.139
	156.8	0.001	0.138
	157	0	0.139
	157.2	-0.002	0.14
	157.4	-0.003	0.138
	157.6	-0.004	0.138
	157.8	0	0.143
	158	0.001	0.141
	158.2	0.001	0.136
	158.4	0.003	0.139
	158.6	0.003	0.141
	158.8	0	0.137
	159	-0.001	0.139
	159.2	0.004	0.14
	159.4	0.003	0.139
	159.6	-0.003	0.142
	159.8	0.002	0.143
	160	-0.001	0.138
	160.2	0.001	0.144
	160.4	0.002	0.141
	160.6	0.003	0.143
	160.8	-0.003	0.138
	161	0.003	0.146
	161.2	0.001	0.144
	161.4	-0.002	0.141
	161.6	-0.004	0.142
	161.8	0.005	0.138
	162	-0.005	0.145
	162.2	-0.006	0.148
	162.4	-0.003	0.142
	162.6	-0.002	0.143
	162.8	-0.001	0.144
	163	0	0.145
	163.2	-0.006	0.142
	163.4	0	0.149
	163.6	0.005	0.146
	163.8	0.004	0.144
	164	-0.004	0.144
	164.2	0.004	0.14
	164.4	0	0.141
	164.6	-0.004	0.141
	164.8	0	0.144
	165	0.003	0.145
	165.2	0.002	0.145
	165.4	-0.001	0.145
	165.6	0.004	0.144
	165.8	0.003	0.144
	166	0.003	0.146
	166.2	0.003	0.146
	166.4	-0.005	0.144
	166.6	-0.002	0.143
	166.8	0.001	0.144
	167	-0.002	0.149
	167.2	0	0.143
	167.4	0.001	0.144
	167.6	-0.001	0.145
	167.8	-0.005	0.145
	168	0.001	0.146
	168.2	0.001	0.145
	168.4	0	0.147
	168.6	0.005	0.146
	168.8	-0.003	0.145
	169	0	0.145
	169.2	-0.002	0.148
	169.4	0	0.157
	169.6	-0.004	0.146
	169.8	0.003	0.151
	170	0	0.147
	170.2	0.003	0.156
	170.4	0.003	0.15
	170.6	0.005	0.149
	170.8	-0.004	0.145
	171	0.003	0.152
	171.2	0.003	0.151
	171.4	-0.007	0.151
	171.6	-0.003	0.148
	171.8	0.003	0.148
	172	0	0.155
	172.2	0.002	0.15
	172.4	0.004	0.149
	172.6	0	0.152
	172.8	0.001	0.154
	173	0.003	0.15
	173.2	-0.003	0.148
	173.4	0.003	0.15
	173.6	-0.001	0.154
	173.8	-0.001	0.147
	174	-0.001	0.15
	174.2	0.006	0.15
	174.4	0.001	0.154
	174.6	-0.001	0.157
	174.8	0.001	0.152
	175	0.001	0.156
	175.2	-0.004	0.153
	175.4	0.005	0.156
	175.6	0.003	0.152
	175.8	0.004	0.154
	176	0.001	0.156
	176.2	0.002	0.149
	176.4	0.001	0.15
	176.6	-0.002	0.155
	176.8	0.002	0.152
	177	0.001	0.151
	177.2	-0.001	0.156
	177.4	0.006	0.155
	177.6	0	0.154
	177.8	-0.003	0.151
	178	0.001	0.156
	178.2	-0.002	0.152
	178.4	-0.001	0.158
	178.6	0.007	0.158
	178.8	-0.004	0.154
	179	0	0.156
	179.2	0.01	0.158
	179.4	0.006	0.158
	179.6	-0.005	0.159
	179.8	0	0.153
	180	0.003	0.158
	180.2	-0.001	0.157
	180.4	0.002	0.156
	180.6	0.002	0.155
	180.8	0.002	0.152
	181	0	0.159
	181.2	0.001	0.162
	181.4	0	0.156
	181.6	-0.004	0.156
	181.8	0.003	0.159
	182	0.001	0.156
	182.2	0	0.161
	182.4	0.001	0.154
	182.6	0.001	0.154
	182.8	-0.001	0.158
	183	0.002	0.16
	183.2	0.003	0.156
	183.4	0.001	0.16
	183.6	0.006	0.157
	183.8	0.005	0.16
	184	-0.004	0.159
	184.2	0.004	0.158
	184.4	-0.002	0.157
	184.6	0	0.156
	184.8	0.001	0.16
	185	0.006	0.162
	185.2	-0.003	0.162
	185.4	0.001	0.162
	185.6	0.002	0.156
	185.8	-0.002	0.161
	186	0.001	0.165
	186.2	0.007	0.161
	186.4	-0.003	0.161
	186.6	0.005	0.163
	186.8	0.004	0.161
	187	0.001	0.158
	187.2	0.001	0.162
	187.4	0.001	0.159
	187.6	0.001	0.164
	187.8	-0.001	0.161
	188	0.001	0.16
	188.2	0.003	0.16
	188.4	0.001	0.164
	188.6	0.002	0.164
	188.8	0.002	0.164
	189	0.001	0.162
	189.2	0.001	0.166
	189.4	0.004	0.161
	189.6	0.003	0.167
	189.8	0.005	0.164
	190	0.002	0.165
	190.2	-0.002	0.166
	190.4	-0.001	0.165
	190.6	0.003	0.162
	190.8	-0.001	0.165
	191	0.003	0.17
	191.2	0.002	0.164
	191.4	0.006	0.166
	191.6	0.002	0.168
	191.8	0	0.165
	192	-0.004	0.167
	192.2	0.004	0.161
	192.4	0.002	0.163
	192.6	0	0.163
	192.8	-0.005	0.161
	193	0.001	0.165
	193.2	0	0.166
	193.4	0	0.165
	193.6	0.005	0.165
	193.8	0.005	0.162
	194	-0.001	0.166
	194.2	0.006	0.17
	194.4	0.004	0.165
	194.6	-0.003	0.164
	194.8	0.003	0.169
	195	0.006	0.169
	195.2	-0.001	0.169
	195.4	-0.001	0.167
	195.6	0.006	0.162
	195.8	-0.004	0.17
	196	-0.001	0.169
	196.2	0.001	0.166
	196.4	-0.003	0.169
	196.6	0.006	0.172
	196.8	0.002	0.169
	197	0.003	0.167
	197.2	-0.005	0.166
	197.4	-0.001	0.169
	197.6	-0.003	0.169
	197.8	0	0.171
	198	0.002	0.166
	198.2	0.008	0.167
	198.4	-0.001	0.17
	198.6	0.004	0.172
	198.8	0	0.167
	199	0.006	0.172
	199.2	0.005	0.174
	199.4	0	0.169
	199.6	-0.002	0.167
	199.8	0.005	0.169
	200	0.002	0.167
	200.2	-0.003	0.175
	200.4	0	0.171
	200.6	0.003	0.17
	200.8	-0.002	0.175
	201	0.004	0.175
	201.2	0.005	0.171
	201.4	-0.004	0.175
	201.6	0.001	0.177
	201.8	0.004	0.175
	202	-0.002	0.169
	202.2	0.001	0.172
	202.4	0.005	0.172
	202.6	-0.001	0.171
	202.8	-0.001	0.166
	203	0.004	0.174
	203.2	0.002	0.175
	203.4	0.001	0.176
	203.6	0.002	0.171
	203.8	-0.001	0.172
	204	0.003	0.172
	204.2	0.003	0.179
	204.4	0.002	0.172
	204.6	0	0.172
	204.8	0	0.174
	205	0.006	0.176
	205.2	0.001	0.166
	205.4	0.001	0.175
	205.6	0.003	0.175
	205.8	-0.003	0.177
	206	-0.001	0.175
	206.2	0.002	0.173
	206.4	-0.001	0.179
	206.6	0.004	0.176
	206.8	0.004	0.17
	207	-0.005	0.173
	207.2	0.003	0.175
	207.4	0.005	0.176
	207.6	-0.001	0.176
	207.8	0.002	0.177
	208	0.002	0.176
	208.2	0.002	0.174
	208.4	0	0.183
	208.6	-0.001	0.177
	208.8	-0.004	0.175
	209	0.001	0.178
	209.2	0.004	0.178
	209.4	0	0.175
	209.6	0.001	0.174
	209.8	0.008	0.18
	210	0.002	0.178
	210.2	-0.003	0.178
	210.4	0.003	0.18
	210.6	0.006	0.179
	210.8	0.001	0.178
	211	0	0.185
	211.2	0.001	0.175
	211.4	0	0.176
	211.6	0.001	0.174
	211.8	0.001	0.182
	212	-0.003	0.178
	212.2	0.006	0.176
	212.4	0.006	0.183
	212.6	-0.002	0.175
	212.8	-0.001	0.179
	213	0.006	0.18
	213.2	0.001	0.182
	213.4	0.001	0.18
	213.6	0.004	0.178
	213.8	0.003	0.184
	214	0	0.181
	214.2	0.002	0.18
	214.4	0.002	0.179
	214.6	0.002	0.179
	214.8	0.002	0.188
	215	0.004	0.184
	215.2	-0.004	0.181
	215.4	-0.002	0.182
	215.6	0.002	0.186
	215.8	-0.002	0.184
	216	-0.003	0.183
	216.2	0.007	0.186
	216.4	-0.005	0.185
	216.6	0.002	0.187
	216.8	0.003	0.18
	217	-0.001	0.177
	217.2	0.005	0.182
	217.4	0.003	0.184
	217.6	0.001	0.183
	217.8	0.001	0.18
	218	0.006	0.183
	218.2	0.001	0.187
	218.4	-0.004	0.184
	218.6	0.003	0.187
	218.8	0.004	0.179
	219	0.003	0.184
	219.2	0.001	0.186
	219.4	0.003	0.19
	219.6	0	0.183
	219.8	0.003	0.186
	220	-0.001	0.181
	220.2	-0.002	0.181
	220.4	0.005	0.185
	220.6	0.007	0.186
	220.8	-0.004	0.183
	221	0	0.184
	221.2	0.006	0.187
	221.4	-0.001	0.187
	221.6	-0.002	0.187
	221.8	0.004	0.187
	222	0.001	0.19
	222.2	0.002	0.186
	222.4	0.006	0.186
	222.6	-0.001	0.184
	222.8	-0.001	0.189
	223	0.006	0.187
	223.2	0.002	0.188
	223.4	-0.001	0.191
	223.6	0.007	0.19
	223.8	0.001	0.186
	224	-0.004	0.192
	224.2	0.005	0.187
	224.4	-0.003	0.183
	224.6	0.001	0.187
	224.8	0.006	0.189
	225	0.008	0.19
	225.2	0.001	0.185
	225.4	0.003	0.189
	225.6	0.004	0.192
	225.8	0	0.189
	226	0	0.191
	226.2	0.005	0.189
	226.4	0.001	0.192
	226.6	0.003	0.195
	226.8	0.006	0.19
	227	0	0.189
	227.2	-0.001	0.19
	227.4	0.004	0.191
	227.6	0.003	0.189
	227.8	0.001	0.192
	228	0.001	0.193
	228.2	0.002	0.194
	228.4	-0.001	0.19
	228.6	0.001	0.188
	228.8	0.002	0.186
	229	0	0.19
	229.2	0.004	0.191
	229.4	0.003	0.191
	229.6	0.002	0.193
	229.8	0.004	0.193
	230	0.002	0.19
	230.2	0.003	0.194
	230.4	-0.002	0.197
	230.6	0.006	0.193
	230.8	-0.005	0.191
	231	0.003	0.193
	231.2	0.003	0.196
	231.4	-0.003	0.19
	231.6	0.001	0.191
	231.8	0.007	0.192
	232	0.002	0.19
	232.2	-0.002	0.195
	232.4	0.001	0.194
	232.6	-0.001	0.195
	232.8	-0.003	0.196
	233	0.005	0.196
	233.2	-0.002	0.19
	233.4	0.004	0.197
	233.6	0.007	0.197
	233.8	0.005	0.195
	234	0.003	0.198
	234.2	0.005	0.193
	234.4	0.001	0.194
	234.6	-0.002	0.196
	234.8	0.007	0.202
	235	0.003	0.194
	235.2	0.002	0.196
	235.4	0.002	0.197
	235.6	0.005	0.198
	235.8	0	0.192
	236	0.009	0.196
	236.2	0.006	0.201
	236.4	0.001	0.197
	236.6	0.002	0.197
	236.8	0.007	0.196
	237	0.003	0.198
	237.2	0.006	0.198
	237.4	0.006	0.199
	237.6	0.003	0.195
	237.8	0.004	0.2
	238	0.005	0.199
	238.2	0.003	0.198
	238.4	-0.002	0.195
	238.6	-0.002	0.198
	238.8	-0.001	0.197
	239	0.002	0.196
	239.2	0.002	0.2
	239.4	0.004	0.194
	239.6	-0.002	0.2
	239.8	0.006	0.198
	240	0.001	0.197
	240.2	0.003	0.2
	240.4	0.009	0.202
	240.6	0.001	0.203
	240.8	0	0.199
	241	0.007	0.202
	241.2	0.004	0.207
	241.4	0.005	0.196
	241.6	0.004	0.201
	241.8	0.006	0.201
	242	-0.002	0.205
	242.2	-0.002	0.203
	242.4	0.002	0.203
	242.6	-0.001	0.203
	242.8	0.004	0.2
	243	0.004	0.203
	243.2	-0.001	0.201
	243.4	0.001	0.198
	243.6	0.007	0.202
	243.8	0.002	0.203
	244	-0.001	0.201
	244.2	0.006	0.201
	244.4	0.004	0.198
	244.6	0.001	0.208
	244.8	0.005	0.204
	245	0.004	0.203
	245.2	-0.001	0.201
	245.4	0.003	0.204
	245.6	0.002	0.2
	245.8	0.001	0.197
	246	0.004	0.203
	246.2	0.002	0.205
	246.4	0.001	0.2
	246.6	0.006	0.204
	246.8	0.003	0.208
	247	-0.001	0.207
	247.2	-0.003	0.203
	247.4	0.004	0.206
	247.6	0.003	0.202
	247.8	0.001	0.208
	248	0.001	0.2
	248.2	0.005	0.2
	248.4	0.002	0.202
	248.6	0.005	0.207
	248.8	0.002	0.205
	249	-0.003	0.199
	249.2	0.009	0.206
	249.4	0.005	0.207
	249.6	-0.002	0.208
	249.8	0.006	0.208
	250	0.005	0.205
	250.2	-0.003	0.21
	250.4	0.002	0.208
	250.6	0.002	0.205
	250.8	0	0.205
	251	0.005	0.211
	251.2	0.002	0.205
	251.4	-0.003	0.206
	251.6	0.005	0.206
	251.8	0.005	0.21
	252	-0.002	0.211
	252.2	0.005	0.209
	252.4	0.005	0.204
	252.6	0	0.208
	252.8	0.003	0.207
	253	0.004	0.214
	253.2	0.003	0.209
	253.4	0.001	0.21
	253.6	0.003	0.213
	253.8	0	0.206
	254	0.003	0.209
	254.2	0.007	0.208
	254.4	0.003	0.211
	254.6	0.001	0.209
	254.8	0.007	0.208
	255	0.006	0.211
	255.2	-0.004	0.207
	255.4	0.002	0.206
	255.6	0.002	0.209
	255.8	0.003	0.207
	256	0.002	0.21
	256.2	0.004	0.207
	256.4	0	0.207
	256.6	0.003	0.208
	256.8	0.008	0.21
	257	-0.002	0.207
	257.2	0.001	0.208
	257.4	0.007	0.214
	257.6	0.001	0.209
	257.8	0.003	0.216
	258	0.006	0.206
	258.2	-0.002	0.209
	258.4	0.001	0.209
	258.6	0.002	0.211
	258.8	0.003	0.21
	259	-0.002	0.207
	259.2	0.009	0.21
	259.4	-0.001	0.211
	259.6	-0.001	0.21
	259.8	0.005	0.21
	260	0.009	0.216
	260.2	0	0.214
	260.4	0.008	0.213
	260.6	0.01	0.212
	260.8	-0.001	0.21
	261	0.003	0.211
	261.2	0.003	0.216
	261.4	0.001	0.214
	261.6	0.002	0.217
	261.8	0.003	0.216
	262	0.003	0.218
	262.2	0.004	0.217
	262.4	0.004	0.216
	262.6	0.003	0.215
	262.8	0	0.213
	263	0.005	0.217
	263.2	-0.003	0.219
	263.4	0.001	0.217
	263.6	0.002	0.219
	263.8	0.002	0.214
	264	0.004	0.216
	264.2	0.004	0.22
	264.4	0.003	0.215
	264.6	0.002	0.218
	264.8	0.007	0.215
	265	0.004	0.212
	265.2	-0.001	0.222
	265.4	0.001	0.216
	265.6	0.008	0.213
	265.8	0.005	0.211
	266	0.006	0.218
	266.2	0.004	0.215
	266.4	0.004	0.216
	266.6	0.004	0.221
	266.8	0.009	0.22
	267	0	0.222
	267.2	0.011	0.217
	267.4	0.003	0.219
	267.6	-0.004	0.214
	267.8	0.002	0.221
	268	0.007	0.216
	268.2	0	0.219
	268.4	0	0.22
	268.6	0.003	0.221
	268.8	0.001	0.219
	269	0.005	0.219
	269.2	0.002	0.22
	269.4	-0.002	0.219
	269.6	-0.003	0.22
	269.8	0.006	0.221
	270	0.004	0.218
	270.2	0.002	0.226
	270.4	0.008	0.221
	270.6	0.009	0.215
	270.8	0.006	0.224
	271	0.002	0.222
	271.2	0.004	0.221
	271.4	-0.004	0.214
	271.6	0.006	0.222
	271.8	0.005	0.227
	272	-0.001	0.222
	272.2	0.007	0.224
	272.4	0.006	0.221
	272.6	0.001	0.22
	272.8	0.004	0.223
	273	0.008	0.223
	273.2	0.001	0.222
	273.4	0.003	0.224
	273.6	0.005	0.224
	273.8	0.006	0.222
	274	-0.002	0.223
	274.2	0.005	0.222
	274.4	0.005	0.224
	274.6	0.001	0.216
	274.8	0.002	0.223
	275	-0.003	0.222
	275.2	-0.003	0.219
	275.4	0.002	0.23
	275.6	0.004	0.224
	275.8	-0.005	0.227
	276	0.003	0.221
	276.2	0.005	0.221
	276.4	0.005	0.224
	276.6	0.007	0.223
	276.8	0.005	0.223
	277	0.001	0.224
	277.2	0.006	0.223
	277.4	0.008	0.222
	277.6	0.003	0.224
	277.8	0.008	0.226
	278	0.008	0.225
	278.2	0.002	0.223
	278.4	0.002	0.226
	278.6	0.008	0.228
	278.8	0.002	0.225
	279	0.003	0.227
	279.2	0.007	0.228
	279.4	0.001	0.228
	279.6	0	0.225
	279.8	0.004	0.222
	280	0.003	0.227
	280.2	0.002	0.224
	280.4	0.007	0.223
	280.6	0.009	0.224
	280.8	0.003	0.227
	281	0.003	0.226
	281.2	0.005	0.221
	281.4	0.001	0.225
	281.6	0.002	0.231
	281.8	0.001	0.229
	282	0.003	0.222
	282.2	0.002	0.224
	282.4	0.005	0.226
	282.6	0	0.229
	282.8	-0.002	0.227
	283	0.008	0.227
	283.2	0	0.223
	283.4	0	0.227
	283.6	0.009	0.223
	283.8	0.011	0.225
	284	-0.002	0.23
	284.2	0.001	0.228
	284.4	0.006	0.223
	284.6	0.002	0.234
	284.8	0.007	0.229
	285	0.002	0.229
	285.2	0	0.228
	285.4	0.008	0.231
	285.6	0.005	0.231
	285.8	0.004	0.231
	286	0.007	0.231
	286.2	0.005	0.229
	286.4	0	0.23
	286.6	0.002	0.233
	286.8	0.004	0.234
	287	0.005	0.229
	287.2	0.002	0.232
	287.4	0.004	0.236
	287.6	0.003	0.233
	287.8	0.008	0.229
	288	0.003	0.23
	288.2	0.002	0.232
	288.4	0.002	0.235
	288.6	0.005	0.233
	288.8	0.006	0.23
	289	0.004	0.232
	289.2	0.004	0.236
	289.4	0.001	0.232
	289.6	0.001	0.227
	289.8	0.003	0.238
	290	0.005	0.229
	290.2	0.005	0.234
	290.4	0.007	0.236
	290.6	0.005	0.231
	290.8	-0.001	0.234
	291	0.002	0.236
	291.2	0.009	0.236
	291.4	0.003	0.231
	291.6	0.005	0.233
	291.8	0.005	0.235
	292	0.006	0.233
	292.2	0.003	0.233
	292.4	0.007	0.237
	292.6	0	0.234
	292.8	0.001	0.233
	293	0.004	0.236
	293.2	0.001	0.232
	293.4	-0.003	0.236
	293.6	0.003	0.238
	293.8	0.003	0.232
	294	-0.001	0.238
	294.2	0.005	0.236
	294.4	0.003	0.234
	294.6	0.003	0.235
	294.8	0.007	0.232
	295	0.003	0.233
	295.2	0	0.233
	295.4	0.005	0.237
	295.6	0.006	0.237
	295.8	-0.002	0.237
	296	0.008	0.236
	296.2	0.007	0.236
	296.4	0.005	0.239
	296.6	0.004	0.24
	296.8	0.007	0.236
	297	0.006	0.238
	297.2	0.004	0.242
	297.4	0.006	0.236
	297.6	0.007	0.239
	297.8	0.003	0.24
	298	0.008	0.238
	298.2	0.004	0.237
	298.4	0.005	0.239
	298.6	0.006	0.239
	298.8	0.003	0.237
	299	0	0.242
	299.2	0.012	0.242
	299.4	0.004	0.235
	299.6	0.002	0.24
	299.8	0.008	0.241
	300	0.003	0.24
	300.2	-0.001	0.24
	300.4	0.008	0.239
	300.6	0.002	0.237
	300.8	0.006	0.238
	301	0.006	0.236
	301.2	0.003	0.238
	301.4	0.004	0.239
	301.6	0.005	0.239
	301.8	0.006	0.239
	302	0.007	0.242
	302.2	0	0.24
	302.4	0.002	0.239
	302.6	0.008	0.236
	302.8	0.01	0.24
	303	0.01	0.241
	303.2	0.007	0.239
	303.4	0.001	0.237
	303.6	0.007	0.242
	303.8	0.011	0.246
	304	0.002	0.243
	304.2	0.008	0.241
	304.4	0.001	0.238
	304.6	0.001	0.241
	304.8	0.006	0.244
	305	0.004	0.238
	305.2	0.002	0.238
	305.4	0.006	0.247
	305.6	0.001	0.24
	305.8	0.002	0.241
	306	0.008	0.241
	306.2	0.003	0.244
	306.4	-0.001	0.245
	306.6	0.006	0.242
	306.8	0.005	0.238
	307	0.005	0.242
	307.2	0.006	0.248
	307.4	0.009	0.243
	307.6	0.01	0.243
	307.8	0.002	0.252
	308	0.008	0.241
	308.2	0.003	0.248
	308.4	0.005	0.242
	308.6	0.007	0.242
	308.8	0.004	0.241
	309	0	0.248
	309.2	0.005	0.248
	309.4	0.008	0.241
	309.6	0.008	0.247
	309.8	0.004	0.245
	310	0.008	0.245
	310.2	0.002	0.247
	310.4	0.005	0.245
	310.6	0	0.245
	310.8	0.002	0.243
	311	0.005	0.239
	311.2	0.006	0.244
	311.4	0.001	0.247
	311.6	0.006	0.246
	311.8	0.011	0.248
	312	0.002	0.244
	312.2	0.002	0.246
	312.4	0.007	0.248
	312.6	0.007	0.244
	312.8	0.007	0.247
	313	0.004	0.251
	313.2	0.001	0.244
	313.4	0.002	0.252
	313.6	0.012	0.248
	313.8	0.005	0.247
	314	0.007	0.244
	314.2	0.009	0.25
	314.4	0.005	0.251
	314.6	0.005	0.25
	314.8	0.006	0.253
	315	0.009	0.243
	315.2	0.005	0.247
	315.4	0.004	0.253
	315.6	0.006	0.247
	315.8	0.001	0.243
	316	0.003	0.252
	316.2	0.01	0.255
	316.4	-0.001	0.247
	316.6	0.003	0.251
	316.8	0.01	0.25
	317	0.003	0.249
	317.2	0.003	0.25
	317.4	0.012	0.248
	317.6	0.005	0.251
	317.8	0.006	0.256
	318	0.007	0.255
	318.2	-0.001	0.25
	318.4	0.006	0.249
	318.6	0.009	0.251
	318.8	0.008	0.256
	319	0.003	0.246
	319.2	0.011	0.248
	319.4	0.005	0.25
	319.6	-0.001	0.253
	319.8	0.009	0.25
	320	0.011	0.248
	320.2	0.006	0.248
	320.4	0.007	0.252
	320.6	0.01	0.253
	320.8	0.003	0.253
	321	0.008	0.253
	321.2	0	0.25
	321.4	0.004	0.252
	321.6	0.005	0.254
	321.8	0.007	0.25
	322	0.004	0.251
	322.2	0.006	0.256
	322.4	0.005	0.253
	322.6	0.003	0.253
	322.8	0.008	0.254
	323	0.008	0.253
	323.2	0.007	0.253
	323.4	0.004	0.251
	323.6	0.006	0.261
	323.8	-0.002	0.254
	324	0.006	0.252
	324.2	0.012	0.26
	324.4	0.004	0.255
	324.6	0.002	0.252
	324.8	0.012	0.255
	325	0.009	0.25
	325.2	0.005	0.257
	325.4	0.007	0.257
	325.6	0.011	0.253
	325.8	0.005	0.256
	326	0.009	0.257
	326.2	0.004	0.255
	326.4	0.004	0.256
	326.6	0.009	0.255
	326.8	0.01	0.256
	327	0.004	0.256
	327.2	0.009	0.259
	327.4	0.006	0.257
	327.6	0.01	0.257
	327.8	0.004	0.263
	328	0.005	0.257
	328.2	0.003	0.257
	328.4	0.006	0.257
	328.6	0.002	0.258
	328.8	0.004	0.258
	329	0.004	0.257
	329.2	0.004	0.26
	329.4	0.005	0.258
	329.6	0	0.256
	329.8	0.008	0.258
	330	0.007	0.259
	330.2	0.002	0.26
	330.4	0.004	0.258
	330.6	0.007	0.254
	330.8	0.003	0.257
	331	0.004	0.259
	331.2	0.006	0.256
	331.4	0.002	0.257
	331.6	0.009	0.257
	331.8	0.005	0.259
	332	-0.001	0.261
	332.2	0.004	0.253
	332.4	0.009	0.258
	332.6	0.002	0.262
	332.8	0.002	0.258
	333	0.007	0.255
	333.2	0.001	0.255
	333.4	0.006	0.261
	333.6	0.006	0.259
	333.8	0.001	0.262
	334	0.008	0.261
	334.2	0.009	0.266
	334.4	0.008	0.262
	334.6	0.001	0.257
	334.8	0.007	0.263
	335	0.008	0.258
	335.2	0.004	0.261
	335.4	0.001	0.26
	335.6	0.01	0.261
	335.8	0.001	0.261
	336	0.007	0.263
	336.2	0.005	0.261
	336.4	-0.001	0.26
	336.6	0.009	0.262
	336.8	0.004	0.267
	337	0.002	0.263
	337.2	0.003	0.26
	337.4	0.007	0.262
	337.6	0.002	0.262
	337.8	-0.001	0.26
	338	0.005	0.266
	338.2	0.003	0.264
	338.4	0.009	0.262
	338.6	0.007	0.266
	338.8	0.005	0.26
	339	0.007	0.261
	339.2	0.007	0.268
	339.4	0.005	0.261
	339.6	0.009	0.261
	339.8	0.006	0.265
	340	0.009	0.258
	340.2	0.004	0.265
	340.4	0.005	0.264
	340.6	0.006	0.26
	340.8	0.001	0.267
	341	0.005	0.269
	341.2	0.003	0.262
	341.4	0.003	0.265
	341.6	0.009	0.27
	341.8	0.005	0.265
	342	0.005	0.262
	342.2	0.006	0.263
	342.4	0.009	0.266
	342.6	0.011	0.266
	342.8	0.012	0.263
	343	0.008	0.264
	343.2	0.01	0.268
	343.4	0.005	0.266
	343.6	0.008	0.266
	343.8	0.011	0.263
	344	0.004	0.269
	344.2	0.006	0.271
	344.4	0.009	0.267
	344.6	0.001	0.266
	344.8	0.01	0.268
	345	0.004	0.265
	345.2	0.003	0.269
	345.4	0.003	0.269
	345.6	0.004	0.268
	345.8	0.002	0.268
	346	0.005	0.265
	346.2	0.007	0.263
	346.4	0.005	0.266
	346.6	0.003	0.268
	346.8	0.007	0.267
	347	0.001	0.264
	347.2	0.011	0.27
	347.4	0.009	0.268
	347.6	0.001	0.269
	347.8	0.006	0.265
	348	0.013	0.268
	348.2	0.006	0.268
	348.4	0.007	0.267
	348.6	0.005	0.266
	348.8	0.005	0.266
	349	0.01	0.267
	349.2	0.008	0.269
	349.4	0.006	0.272
	349.6	0.008	0.27
	349.8	0.008	0.273
	350	0.003	0.27
	350.2	0.004	0.268
	350.4	0.009	0.269
	350.6	0.008	0.269
	350.8	0.006	0.271
	351	0.003	0.272
	351.2	0.01	0.267
	351.4	0.006	0.272
	351.6	0.01	0.273
	351.8	0.008	0.269
	352	0.009	0.268
	352.2	0.007	0.272
	352.4	0.01	0.268
	352.6	0.002	0.271
	352.8	0.003	0.275
	353	0.012	0.269
	353.2	0.004	0.274
	353.4	0.003	0.27
	353.6	0.008	0.271
	353.8	0.004	0.267
	354	0.004	0.274
	354.2	0.006	0.276
	354.4	0.003	0.272
	354.6	0.003	0.27
	354.8	0.009	0.278
	355	0.006	0.273
	355.2	0.005	0.276
	355.4	0.005	0.276
	355.6	0.005	0.272
	355.8	-0.002	0.272
	356	0.008	0.274
	356.2	0.008	0.275
	356.4	0.007	0.278
	356.6	0.005	0.274
	356.8	0.005	0.275
	357	0.01	0.274
	357.2	0.011	0.274
	357.4	0.009	0.275
	357.6	0.004	0.271
	357.8	0.003	0.271
	358	0.01	0.27
	358.2	0.007	0.275
	358.4	0.007	0.272
	358.6	0.005	0.273
	358.8	0.007	0.275
	359	0.003	0.274
	359.2	0.005	0.274
	359.4	0.006	0.272
	359.6	0.005	0.278
	359.8	0.009	0.276
	360	0.008	0.275
	360.2	0.002	0.278
	360.4	0.01	0.276
	360.6	0.001	0.277
	360.8	0.003	0.277
	361	0.004	0.279
	361.2	0.007	0.275
	361.4	0.005	0.274
	361.6	0.005	0.273
	361.8	0.004	0.279
	362	0.002	0.276
	362.2	0.005	0.285
	362.4	0.008	0.281
	362.6	0.005	0.278
	362.8	0.009	0.277
	363	0.009	0.278
	363.2	0.008	0.281
	363.4	-0.001	0.28
	363.6	0.009	0.279
	363.8	0.005	0.273
	364	0.006	0.281
	364.2	0.003	0.276
	364.4	0.006	0.278
	364.6	0	0.28
	364.8	0.008	0.28
	365	0.01	0.278
	365.2	0.007	0.278
	365.4	0.007	0.279
	365.6	0.007	0.28
	365.8	0	0.277
	366	0.009	0.279
	366.2	0.006	0.277
	366.4	0.005	0.283
	366.6	0.006	0.281
	366.8	0.003	0.276
	367	0.005	0.277
	367.2	0.008	0.283
	367.4	0.007	0.281
	367.6	0.002	0.276
	367.8	0.009	0.277
	368	0.008	0.277
	368.2	0.005	0.28
	368.4	0.004	0.276
	368.6	0.006	0.282
	368.8	0.008	0.283
	369	0.008	0.278
	369.2	0.008	0.278
	369.4	0.004	0.281
	369.6	0.006	0.278
	369.8	0.008	0.283
	370	0.008	0.282
	370.2	0.007	0.28
	370.4	0.008	0.283
	370.6	0.004	0.28
	370.8	0.001	0.283
	371	0.008	0.285
	371.2	0.011	0.281
	371.4	0	0.283
	371.6	0.006	0.279
	371.8	0.004	0.285
	372	0.006	0.28
	372.2	0.008	0.284
	372.4	0.008	0.285
	372.6	0.005	0.281
	372.8	0.008	0.286
	373	0.01	0.288
	373.2	0.005	0.286
	373.4	0.006	0.284
	373.6	0.011	0.282
	373.8	0.01	0.285
	374	0.01	0.287
	374.2	0.007	0.284
	374.4	0.013	0.283
	374.6	0.007	0.283
	374.8	0.009	0.286
	375	0.009	0.284
	375.2	0.005	0.283
	375.4	0.008	0.286
	375.6	0.01	0.282
	375.8	0.005	0.285
	376	0.011	0.285
	376.2	0.007	0.282
	376.4	0.004	0.284
	376.6	0.004	0.289
	376.8	0.01	0.281
	377	0.008	0.286
	377.2	0.007	0.287
	377.4	0.003	0.284
	377.6	0.004	0.283
	377.8	0.007	0.283
	378	0.005	0.288
	378.2	0.001	0.284
	378.4	0.007	0.287
	378.6	0.01	0.287
	378.8	0.008	0.278
	379	0	0.286
	379.2	0.01	0.288
	379.4	0.009	0.286
	379.6	0.008	0.287
	379.8	0.008	0.291
	380	0.008	0.281
	380.2	0.007	0.285
	380.4	0.013	0.288
	380.6	0.012	0.287
	380.8	0.005	0.287
	381	0.01	0.288
	381.2	0.008	0.287
	381.4	0.003	0.29
	381.6	0.005	0.287
	381.8	0.011	0.287
	382	0.003	0.288
	382.2	0.005	0.291
	382.4	0.009	0.289
	382.6	0	0.284
	382.8	0.007	0.284
	383	0.011	0.286
	383.2	0.004	0.284
	383.4	0.007	0.283
	383.6	0.012	0.29
	383.8	0.009	0.289
	384	0.005	0.289
	384.2	0.008	0.287
	384.4	0.007	0.287
	384.6	0.004	0.284
	384.8	0.009	0.29
	385	0.003	0.288
	385.2	0.008	0.292
	385.4	0.013	0.291
	385.6	0.004	0.285
	385.8	0.001	0.288
	386	0.011	0.286
	386.2	0.008	0.291
	386.4	0.008	0.29
	386.6	0.009	0.29
	386.8	0.011	0.289
	387	0.007	0.294
	387.2	0.009	0.287
	387.4	0.012	0.285
	387.6	0.005	0.289
	387.8	0.006	0.294
	388	0.007	0.298
	388.2	0.002	0.289
	388.4	0.01	0.291
	388.6	0.007	0.294
	388.8	0.005	0.295
	389	0.006	0.289
	389.2	0.008	0.291
	389.4	0.009	0.294
	389.6	0.007	0.296
	389.8	0.011	0.291
	390	0.011	0.292
	390.2	0.006	0.295
	390.4	0.011	0.295
	390.6	0.005	0.298
	390.8	0.005	0.289
	391	0.013	0.295
	391.2	0.011	0.3
	391.4	0.003	0.293
	391.6	0.008	0.295
	391.8	0.01	0.294
	392	0.001	0.296
	392.2	0.006	0.292
	392.4	0.008	0.292
	392.6	0.002	0.29
	392.8	0.008	0.299
	393	0.001	0.294
	393.2	0.006	0.295
	393.4	0.006	0.295
	393.6	0.004	0.296
	393.8	0.005	0.297
	394	0.007	0.29
	394.2	0.011	0.293
	394.4	0.01	0.298
	394.6	0.002	0.294
	394.8	0.006	0.29
	395	0.01	0.294
	395.2	0.005	0.298
	395.4	0.007	0.297
	395.6	0.01	0.295
	395.8	0.007	0.292
	396	0.011	0.299
	396.2	0.009	0.296
	396.4	0.006	0.299
	396.6	0.009	0.295
	396.8	0.011	0.3
	397	0	0.296
	397.2	0.01	0.302
	397.4	0.012	0.295
	397.6	0.005	0.297
	397.8	0.005	0.303
	398	0.008	0.298
	398.2	0.005	0.295
	398.4	0.006	0.302
	398.6	0.013	0.304
	398.8	0.002	0.297
	399	0.002	0.303
	399.2	0.011	0.298
	399.4	0.004	0.297
	399.6	0.006	0.303
[truncated: 1,002 more rows]

## Sheet: Fig.1d
Fig.1d	Time (s)	7.5% 2-3S(LN)2+92.5% (LN)2 (nm)	7.5% 2-3S(LN)2+92.5% 2-6S(LN)2 (nm)
	0	0	0
	0.2	-0.001	0.005
	0.4	0.003	0
	0.6	-0.002	-0.003
	0.8	0.007	0.002
	1	0.006	0.002
	1.2	-0.005	0.002
	1.4	0	0.001
	1.6	0.009	0
	1.8	-0.001	0.006
	2	-0.001	0.005
	2.2	0.006	0.006
	2.4	0.006	-0.001
	2.6	0.002	0.009
	2.8	0.002	0.009
	3	0.008	0.005
	3.2	0.007	0.008
	3.4	-0.003	0.016
	3.6	-0.001	0.009
	3.8	-0.002	0.007
	4	0.005	0.01
	4.2	-0.001	0.013
	4.4	-0.003	0.012
	4.6	0.006	0.012
	4.8	0.002	0.014
	5	-0.006	0.018
	5.2	-0.004	0.017
	5.4	-0.004	0.01
	5.6	-0.002	0.022
	5.8	0	0.018
	6	0.004	0.02
	6.2	-0.01	0.015
	6.4	-0.004	0.021
	6.6	-0.003	0.022
	6.8	-0.003	0.028
	7	-0.005	0.024
	7.2	0.002	0.016
	7.4	-0.003	0.023
	7.6	-0.001	0.022
	7.8	-0.006	0.025
	8	0.003	0.026
	8.2	-0.01	0.026
	8.4	0.003	0.027
	8.6	0.005	0.03
	8.8	-0.003	0.02
	9	0.003	0.03
	9.2	0.004	0.028
	9.4	-0.007	0.031
	9.6	-0.002	0.033
	9.8	0.008	0.033
	10	0.001	0.028
	10.2	-0.005	0.028
	10.4	0.002	0.031
	10.6	-0.006	0.036
	10.8	0.006	0.033
	11	0.005	0.029
	11.2	-0.007	0.039
	11.4	0	0.032
	11.6	0.004	0.03
	11.8	-0.008	0.038
	12	-0.001	0.034
	12.2	0.002	0.042
	12.4	-0.003	0.038
	12.6	-0.001	0.036
	12.8	-0.004	0.035
	13	-0.004	0.044
	13.2	-0.005	0.036
	13.4	-0.001	0.036
	13.6	-0.002	0.037
	13.8	-0.005	0.039
	14	-0.004	0.043
	14.2	0.001	0.042
	14.4	-0.004	0.051
	14.6	-0.004	0.05
	14.8	-0.001	0.038
	15	-0.009	0.044
	15.2	-0.002	0.042
	15.4	-0.001	0.043
	15.6	-0.005	0.044
	15.8	-0.002	0.042
	16	-0.001	0.05
	16.2	-0.007	0.049
	16.4	-0.006	0.052
	16.6	0.005	0.05
	16.8	-0.002	0.049
	17	-0.007	0.05
	17.2	0.002	0.045
	17.4	0.001	0.053
	17.6	0.001	0.051
	17.8	0.012	0.047
	18	0.008	0.055
	18.2	-0.008	0.051
	18.4	0.007	0.053
	18.6	0.002	0.058
	18.8	-0.001	0.057
	19	0.005	0.054
	19.2	0.006	0.051
	19.4	-0.002	0.049
	19.6	0.005	0.061
	19.8	-0.004	0.051
	20	-0.005	0.059
	20.2	-0.006	0.063
	20.4	0	0.065
	20.6	-0.007	0.058
	20.8	-0.003	0.056
	21	0.002	0.059
	21.2	0	0.065
	21.4	-0.004	0.064
	21.6	0.001	0.059
	21.8	-0.003	0.061
	22	-0.008	0.069
	22.2	-0.001	0.064
	22.4	-0.003	0.068
	22.6	-0.003	0.064
	22.8	-0.008	0.067
	23	-0.004	0.072
	23.2	-0.004	0.067
	23.4	0.005	0.065
	23.6	0.006	0.067
	23.8	-0.005	0.072
	24	-0.005	0.077
	24.2	0	0.072
	24.4	-0.002	0.067
	24.6	0.002	0.077
	24.8	0.001	0.072
	25	-0.005	0.077
	25.2	0.003	0.075
	25.4	0.005	0.074
	25.6	-0.005	0.073
	25.8	-0.01	0.075
	26	0.011	0.072
	26.2	-0.001	0.076
	26.4	0	0.079
	26.6	0	0.073
	26.8	-0.004	0.078
	27	-0.001	0.071
	27.2	0.003	0.075
	27.4	0.003	0.077
	27.6	-0.006	0.078
	27.8	0.004	0.077
	28	0.002	0.085
	28.2	-0.01	0.078
	28.4	-0.012	0.086
	28.6	0.001	0.08
	28.8	-0.005	0.087
	29	-0.009	0.082
	29.2	0.002	0.084
	29.4	-0.009	0.084
	29.6	-0.008	0.082
	29.8	0	0.092
	30	-0.005	0.088
	30.2	-0.007	0.089
	30.4	0.007	0.09
	30.6	-0.006	0.094
	30.8	-0.003	0.092
	31	0.006	0.09
	31.2	-0.008	0.09
	31.4	-0.005	0.092
	31.6	0.01	0.085
	31.8	-0.001	0.089
	32	-0.003	0.09
	32.2	0.006	0.095
	32.4	0.008	0.096
	32.6	-0.002	0.099
	32.8	0.009	0.09
	33	0.001	0.095
	33.2	-0.005	0.1
	33.4	0.004	0.093
	33.6	0.004	0.097
	33.8	0.003	0.1
	34	0.005	0.1
	34.2	0.003	0.098
	34.4	-0.004	0.102
	34.6	-0.005	0.097
	34.8	0.006	0.103
	35	-0.007	0.101
	35.2	0.001	0.095
	35.4	-0.003	0.106
	35.6	-0.006	0.104
	35.8	-0.006	0.108
	36	-0.001	0.107
	36.2	-0.003	0.101
	36.4	-0.005	0.111
	36.6	-0.003	0.105
	36.8	-0.003	0.101
	37	0	0.106
	37.2	0.002	0.108
	37.4	0	0.103
	37.6	-0.011	0.105
	37.8	0.003	0.112
	38	0.003	0.107
	38.2	0.001	0.108
	38.4	0	0.11
	38.6	-0.001	0.109
	38.8	-0.003	0.111
	39	0.005	0.107
	39.2	0.014	0.115
	39.4	-0.007	0.111
	39.6	0	0.113
	39.8	0.005	0.115
	40	-0.002	0.115
	40.2	-0.008	0.111
	40.4	0.008	0.116
	40.6	-0.001	0.125
	40.8	0	0.121
	41	0.003	0.125
	41.2	0.002	0.118
	41.4	-0.005	0.123
	41.6	0.006	0.125
	41.8	0.004	0.121
	42	0.001	0.122
	42.2	0.005	0.127
	42.4	0.005	0.124
	42.6	-0.01	0.124
	42.8	0.002	0.126
	43	0.002	0.121
	43.2	-0.001	0.124
	43.4	-0.001	0.129
	43.6	0	0.128
	43.8	0.004	0.124
	44	-0.002	0.125
	44.2	0.003	0.125
	44.4	-0.007	0.125
	44.6	-0.007	0.126
	44.8	0.002	0.125
	45	-0.003	0.129
	45.2	-0.002	0.131
	45.4	0.003	0.126
	45.6	0	0.13
	45.8	-0.007	0.133
	46	0.007	0.132
	46.2	0.002	0.129
	46.4	-0.005	0.134
	46.6	0.002	0.139
	46.8	0.001	0.137
	47	-0.006	0.135
	47.2	0.006	0.134
	47.4	0.007	0.129
	47.6	-0.004	0.139
	47.8	0.006	0.137
	48	0.007	0.133
	48.2	-0.002	0.138
	48.4	0.01	0.133
	48.6	0.01	0.14
	48.8	-0.005	0.138
	49	0.012	0.14
	49.2	0.006	0.145
	49.4	0.009	0.139
	49.6	0.002	0.139
	49.8	0.002	0.144
	50	0	0.145
	50.2	0.001	0.142
	50.4	-0.002	0.148
	50.6	0.004	0.144
	50.8	-0.01	0.142
	51	0	0.144
	51.2	-0.008	0.142
	51.4	-0.002	0.137
	51.6	0.001	0.152
	51.8	-0.001	0.146
	52	-0.008	0.151
	52.2	-0.004	0.149
	52.4	-0.003	0.147
	52.6	-0.01	0.146
	52.8	-0.005	0.147
	53	-0.001	0.151
	53.2	-0.004	0.151
	53.4	0.005	0.151
	53.6	0	0.153
	53.8	-0.004	0.153
	54	0.001	0.152
	54.2	0.003	0.151
	54.4	-0.002	0.152
	54.6	0.005	0.16
	54.8	0.001	0.159
	55	0.002	0.154
	55.2	-0.003	0.159
	55.4	0.007	0.16
	55.6	0.006	0.156
	55.8	0.002	0.157
	56	-0.002	0.162
	56.2	0.005	0.16
	56.4	-0.004	0.16
	56.6	0.003	0.166
	56.8	0.02	0.167
	57	-0.001	0.164
	57.2	0.001	0.164
	57.4	0	0.163
	57.6	-0.006	0.159
	57.8	0.004	0.163
	58	-0.001	0.164
	58.2	-0.005	0.16
	58.4	0.001	0.161
	58.6	0.008	0.164
	58.8	-0.009	0.165
	59	-0.003	0.17
	59.2	0.004	0.17
	59.4	-0.003	0.165
	59.6	0	0.172
	59.8	0.004	0.172
	60	-0.004	0.17
	60.2	-0.001	0.17
	60.4	-0.001	0.17
	60.6	0	0.172
	60.8	-0.008	0.172
	61	-0.003	0.169
	61.2	-0.005	0.176
	61.4	-0.003	0.174
	61.6	-0.006	0.172
	61.8	0	0.166
	62	-0.002	0.174
	62.2	-0.004	0.177
	62.4	0.009	0.178
	62.6	-0.004	0.178
	62.8	-0.005	0.177
	63	0.001	0.183
	63.2	-0.006	0.176
	63.4	0	0.177
	63.6	0.009	0.174
	63.8	0.004	0.183
	64	-0.001	0.182
	64.2	0.012	0.185
	64.4	-0.004	0.18
	64.6	0.003	0.184
	64.8	-0.002	0.187
	65	0	0.182
	65.2	0.003	0.182
	65.4	0.008	0.18
	65.6	-0.007	0.18
	65.8	0.001	0.183
	66	-0.005	0.189
	66.2	0.004	0.185
	66.4	-0.01	0.192
	66.6	0	0.188
	66.8	0.001	0.189
	67	-0.008	0.183
	67.2	-0.012	0.19
	67.4	-0.005	0.187
	67.6	-0.006	0.19
	67.8	0.003	0.186
	68	-0.006	0.194
	68.2	-0.009	0.191
	68.4	-0.006	0.189
	68.6	0.001	0.19
	68.8	-0.002	0.193
	69	-0.01	0.197
	69.2	0.002	0.197
	69.4	0	0.195
	69.6	-0.004	0.194
	69.8	-0.006	0.198
	70	-0.001	0.196
	70.2	-0.002	0.196
	70.4	0.004	0.203
	70.6	0.006	0.193
	70.8	-0.009	0.195
	71	-0.004	0.195
	71.2	0.001	0.196
	71.4	0	0.202
	71.6	-0.006	0.208
	71.8	0.006	0.204
	72	-0.006	0.2
	72.2	0.006	0.199
	72.4	-0.001	0.204
	72.6	-0.004	0.202
	72.8	-0.01	0.208
	73	0.003	0.204
	73.2	-0.004	0.206
	73.4	0	0.207
	73.6	0.004	0.208
	73.8	-0.004	0.199
	74	-0.009	0.21
	74.2	-0.003	0.209
	74.4	-0.008	0.207
	74.6	-0.001	0.208
	74.8	0.001	0.203
	75	-0.004	0.208
	75.2	-0.004	0.211
	75.4	-0.005	0.21
	75.6	-0.008	0.208
	75.8	-0.004	0.212
	76	-0.008	0.208
	76.2	0.004	0.21
	76.4	-0.004	0.218
	76.6	-0.005	0.212
	76.8	-0.003	0.214
	77	-0.003	0.214
	77.2	-0.001	0.214
	77.4	-0.001	0.215
	77.6	-0.006	0.211
	77.8	-0.006	0.214
	78	0.005	0.219
	78.2	0	0.223
	78.4	-0.008	0.214
	78.6	0.007	0.222
	78.8	-0.001	0.222
	79	0	0.223
	79.2	0.005	0.22
	79.4	-0.002	0.223
	79.6	-0.006	0.225
	79.8	0.006	0.222
	80	0.001	0.223
	80.2	-0.003	0.223
	80.4	0.004	0.22
	80.6	0.008	0.225
	80.8	-0.005	0.223
	81	0.005	0.226
	81.2	-0.006	0.222
	81.4	-0.007	0.227
	81.6	-0.001	0.229
	81.8	-0.001	0.228
	82	-0.006	0.226
	82.2	0.001	0.229
	82.4	-0.003	0.233
	82.6	-0.006	0.23
	82.8	-0.005	0.232
	83	0	0.229
	83.2	-0.009	0.233
	83.4	-0.005	0.226
	83.6	0.002	0.237
	83.8	0.002	0.234
	84	-0.003	0.239
	84.2	0.004	0.233
	84.4	-0.006	0.233
	84.6	-0.002	0.233
	84.8	0.001	0.231
	85	0.004	0.237
	85.2	-0.004	0.244
	85.4	0.004	0.237
	85.6	0.002	0.242
	85.8	0	0.239
	86	-0.007	0.24
	86.2	0.002	0.243
	86.4	-0.007	0.237
	86.6	0.004	0.237
	86.8	0.002	0.238
	87	0.007	0.242
	87.2	-0.005	0.241
	87.4	0.004	0.242
	87.6	0.003	0.242
	87.8	-0.002	0.246
	88	-0.001	0.243
	88.2	0.003	0.245
	88.4	-0.004	0.25
	88.6	0	0.249
	88.8	0.005	0.245
	89	-0.003	0.248
	89.2	0.004	0.249
	89.4	0	0.245
	89.6	-0.004	0.246
	89.8	-0.001	0.245
	90	0	0.25
	90.2	-0.002	0.246
	90.4	0.005	0.248
	90.6	0.001	0.252
	90.8	0.001	0.253
	91	-0.003	0.246
	91.2	-0.006	0.253
	91.4	-0.004	0.253
	91.6	-0.007	0.248
	91.8	-0.004	0.258
	92	-0.009	0.252
	92.2	-0.002	0.259
	92.4	0.001	0.249
	92.6	-0.001	0.26
	92.8	-0.008	0.252
	93	0.006	0.257
	93.2	0.004	0.26
	93.4	0	0.258
	93.6	0.005	0.257
	93.8	0.011	0.258
	94	-0.005	0.258
	94.2	0.002	0.266
	94.4	0.008	0.262
	94.6	-0.009	0.261
	94.8	0.004	0.262
	95	0.008	0.264
	95.2	-0.008	0.263
	95.4	0.002	0.263
	95.6	0.007	0.262
	95.8	-0.005	0.262
	96	0.001	0.267
	96.2	-0.001	0.269
	96.4	-0.008	0.262
	96.6	0.007	0.264
	96.8	0.005	0.261
	97	-0.003	0.27
	97.2	-0.001	0.264
	97.4	0.003	0.272
	97.6	0.003	0.274
	97.8	-0.003	0.272
	98	0	0.268
	98.2	-0.004	0.268
	98.4	-0.006	0.267
	98.6	0.002	0.273
	98.8	0.004	0.266
	99	-0.009	0.266
	99.2	-0.003	0.271
	99.4	0	0.275
	99.6	-0.004	0.271
	99.8	-0.002	0.277
	100	-0.004	0.27
	100.2	-0.005	0.28
	100.4	-0.001	0.278
	100.6	0.002	0.276
	100.8	-0.003	0.277
	101	-0.008	0.277
	101.2	0.001	0.278
	101.4	-0.007	0.28
	101.6	-0.005	0.276
	101.8	0.006	0.276
	102	0.002	0.283
	102.2	-0.001	0.276
	102.4	0.009	0.279
	102.6	0.003	0.275
	102.8	-0.003	0.282
	103	0.005	0.279
	103.2	0	0.283
	103.4	-0.002	0.278
	103.6	0.008	0.283
	103.8	0.006	0.284
	104	-0.006	0.285
	104.2	0.002	0.288
	104.4	0.004	0.283
	104.6	-0.005	0.291
	104.8	0.006	0.287
	105	0.005	0.287
	105.2	-0.005	0.288
	105.4	-0.004	0.291
	105.6	0	0.291
	105.8	-0.002	0.293
	106	-0.004	0.292
	106.2	-0.001	0.286
	106.4	-0.004	0.289
	106.6	-0.003	0.284
	106.8	0.003	0.29
	107	-0.003	0.296
	107.2	-0.004	0.293
	107.4	0.002	0.29
	107.6	-0.002	0.295
	107.8	-0.005	0.297
	108	0	0.296
	108.2	0.005	0.292
	108.4	-0.002	0.296
	108.6	-0.003	0.298
	108.8	0.003	0.297
	109	-0.006	0.297
	109.2	-0.002	0.297
	109.4	0.009	0.294
	109.6	-0.006	0.296
	109.8	0.001	0.301
	110	0.007	0.295
	110.2	-0.001	0.296
	110.4	0.01	0.303
	110.6	0.006	0.302
	110.8	-0.001	0.296
	111	0.003	0.301
	111.2	0.007	0.302
	111.4	0.002	0.3
	111.6	-0.001	0.306
	111.8	-0.003	0.3
	112	-0.003	0.307
	112.2	-0.005	0.307
	112.4	0.003	0.308
	112.6	-0.003	0.303
	112.8	-0.009	0.308
	113	-0.003	0.31
	113.2	0.002	0.31
	113.4	-0.006	0.306
	113.6	-0.005	0.304
	113.8	0.003	0.312
	114	-0.01	0.309
	114.2	-0.003	0.306
	114.4	-0.002	0.315
	114.6	-0.009	0.311
	114.8	-0.001	0.31
	115	0.008	0.312
	115.2	-0.004	0.311
	115.4	-0.001	0.313
	115.6	0.003	0.311
	115.8	-0.004	0.314
	116	-0.01	0.315
	116.2	-0.004	0.315
	116.4	0.001	0.312
	116.6	-0.007	0.319
	116.8	-0.003	0.312
	117	-0.006	0.312
	117.2	-0.001	0.315
	117.4	-0.002	0.319
	117.6	-0.001	0.324
	117.8	0.003	0.319
	118	0.012	0.317
	118.2	0.001	0.319
	118.4	-0.008	0.321
	118.6	-0.004	0.326
	118.8	0.004	0.323
	119	-0.006	0.321
	119.2	-0.001	0.319
	119.4	0.011	0.325
	119.6	-0.005	0.324
	119.8	-0.002	0.319
	120	-0.001	0.321
	120.2	-0.006	0.326
	120.4	-0.003	0.325
	120.6	0.005	0.329
	120.8	-0.004	0.331
	121	-0.005	0.326
	121.2	0.009	0.329
	121.4	-0.006	0.33
	121.6	-0.001	0.329
	121.8	-0.006	0.325
	122	0.001	0.334
	122.2	-0.002	0.331
	122.4	0.005	0.333
	122.6	-0.007	0.332
	122.8	-0.009	0.332
	123	-0.006	0.325
	123.2	0.002	0.33
	123.4	-0.007	0.332
	123.6	0.004	0.331
	123.8	-0.005	0.333
	124	0.002	0.33
	124.2	-0.001	0.337
	124.4	-4.2e-17	0.33
	124.6	-0.001	0.335
	124.8	0.001	0.337
	125	0	0.34
	125.2	0.001	0.337
	125.4	0	0.336
	125.6	0.013	0.339
	125.8	-0.005	0.336
	126	-0.004	0.337
	126.2	0.003	0.34
	126.4	0.006	0.339
	126.6	-0.003	0.331
	126.8	0.004	0.338
	127	0.001	0.342
	127.2	0.003	0.34
	127.4	0.007	0.347
	127.6	0	0.343
	127.8	-0.003	0.346
	128	0.006	0.343
	128.2	-0.004	0.348
	128.4	-0.003	0.344
	128.6	0.002	0.343
	128.8	0.006	0.342
	129	0	0.341
	129.2	0.001	0.347
	129.4	-0.002	0.345
	129.6	-0.001	0.35
	129.8	-0.002	0.351
	130	0.005	0.352
	130.2	-0.002	0.347
	130.4	-0.001	0.351
	130.6	0.004	0.349
	130.8	0.004	0.35
	131	-0.005	0.353
	131.2	-0.001	0.35
	131.4	-0.009	0.355
	131.6	-0.005	0.356
	131.8	0.004	0.356
	132	0	0.355
	132.2	-0.001	0.352
	132.4	0.005	0.356
	132.6	0	0.358
	132.8	-0.002	0.354
	133	-0.004	0.355
	133.2	0.008	0.357
	133.4	-0.003	0.356
	133.6	0.001	0.358
	133.8	0.006	0.36
	134	0.004	0.353
	134.2	-0.002	0.356
	134.4	0.008	0.356
	134.6	-0.005	0.366
	134.8	0.003	0.359
	135	0.006	0.358
	135.2	-0.004	0.362
	135.4	-0.006	0.359
	135.6	0.005	0.361
	135.8	-0.001	0.362
	136	0	0.366
	136.2	0.003	0.36
	136.4	-4.2e-17	0.364
	136.6	-0.008	0.364
	136.8	0.007	0.368
	137	0.003	0.363
	137.2	-0.006	0.361
	137.4	0	0.363
	137.6	0.004	0.361
	137.8	-0.008	0.371
	138	-0.003	0.367
	138.2	0.004	0.368
	138.4	0.002	0.369
	138.6	-0.007	0.369
	138.8	0.008	0.368
	139	-0.003	0.37
	139.2	-0.003	0.374
	139.4	0.005	0.369
	139.6	0.003	0.371
	139.8	-0.009	0.37
	140	0.006	0.372
	140.2	-4.2e-17	0.373
	140.4	-0.007	0.377
	140.6	0.006	0.375
	140.8	0.008	0.371
	141	-0.005	0.37
	141.2	0.004	0.369
	141.4	0.009	0.37
	141.6	0	0.377
	141.8	0.005	0.376
	142	0.006	0.379
	142.2	-0.005	0.38
	142.4	-4.2e-17	0.376
	142.6	0.009	0.378
	142.8	-0.002	0.377
	143	-0.005	0.376
	143.2	0.004	0.379
	143.4	-0.002	0.381
	143.6	0.002	0.385
	143.8	-0.002	0.377
	144	0	0.385
	144.2	0	0.391
	144.4	0	0.383
	144.6	-0.006	0.379
	144.8	-0.002	0.389
	145	0.001	0.384
	145.2	-0.001	0.385
	145.4	-0.007	0.391
	145.6	0.002	0.386
	145.8	0.001	0.384
	146	0.003	0.385
	146.2	0.002	0.386
	146.4	0.01	0.386
	146.6	-0.007	0.384
	146.8	0.001	0.393
	147	0.003	0.388
	147.2	-0.007	0.387
	147.4	-0.001	0.385
	147.6	0.007	0.393
	147.8	-0.005	0.392
	148	0.005	0.391
	148.2	0.005	0.387
	148.4	-0.001	0.39
	148.6	0.007	0.387
	148.8	0.005	0.396
	149	0	0.391
	149.2	0.003	0.401
	149.4	0.009	0.388
	149.6	0.003	0.396
	149.8	-0.005	0.395
	150	0.008	0.397
	150.2	0	0.393
	150.4	0.001	0.393
	150.6	0.005	0.393
	150.8	0.004	0.4
	151	-0.005	0.397
	151.2	0.003	0.403
	151.4	-0.003	0.401
	151.6	-0.007	0.396
	151.8	-0.005	0.395
	152	0.002	0.402
	152.2	-0.006	0.4
	152.4	-0.007	0.398
	152.6	0.001	0.403
	152.8	-0.002	0.406
	153	-0.005	0.405
	153.2	-0.003	0.398
	153.4	-0.005	0.401
	153.6	-0.001	0.402
	153.8	0.002	0.405
	154	0.002	0.406
	154.2	-0.007	0.409
	154.4	0.003	0.403
	154.6	0.001	0.406
	154.8	-0.001	0.409
	155	0.007	0.406
	155.2	0.003	0.41
	155.4	-0.004	0.408
	155.6	-0.006	0.41
	155.8	0.003	0.411
	156	-0.002	0.409
	156.2	0.005	0.412
	156.4	0.011	0.412
	156.6	-0.005	0.418
	156.8	0.002	0.414
	157	0.007	0.412
	157.2	-0.003	0.41
	157.4	-0.007	0.409
	157.6	0.006	0.409
	157.8	0.002	0.412
	158	0	0.42
	158.2	0.002	0.417
	158.4	0.001	0.411
	158.6	-0.002	0.414
	158.8	0.008	0.415
	159	0.002	0.416
	159.2	-0.008	0.42
	159.4	0.002	0.418
	159.6	0.002	0.417
	159.8	-0.005	0.417
	160	0.001	0.412
	160.2	0.003	0.412
	160.4	-0.004	0.419
	160.6	-0.002	0.423
	160.8	-4.2e-17	0.415
	161	-0.009	0.421
	161.2	0.004	0.422
	161.4	0.008	0.424
	161.6	-0.009	0.425
	161.8	-0.006	0.423
	162	0.009	0.428
	162.2	0	0.431
	162.4	-0.005	0.429
	162.6	0.004	0.424
	162.8	-0.003	0.424
	163	-0.002	0.419
	163.2	0.008	0.425
	163.4	0.007	0.429
	163.6	-0.003	0.426
	163.8	0.005	0.432
	164	0.007	0.429
	164.2	0.002	0.431
	164.4	0.005	0.43
	164.6	0.011	0.424
	164.8	0.001	0.431
	165	0.01	0.425
	165.2	0.006	0.425
	165.4	-0.002	0.431
	165.6	0.004	0.432
	165.8	-0.001	0.431
	166	-0.001	0.439
	166.2	0.007	0.435
	166.4	0.009	0.436
	166.6	-0.005	0.437
	166.8	-0.004	0.435
	167	0.005	0.43
	167.2	-0.006	0.435
	167.4	-0.003	0.436
	167.6	-0.001	0.435
	167.8	-0.004	0.43
	168	-0.003	0.442
	168.2	0.008	0.438
	168.4	-0.004	0.435
	168.6	-0.001	0.442
	168.8	0.009	0.443
	169	0.002	0.439
	169.2	-0.001	0.44
	169.4	0.002	0.444
	169.6	0.005	0.442
	169.8	-4.2e-17	0.44
	170	-0.001	0.444
	170.2	-0.002	0.443
	170.4	-0.003	0.446
	170.6	0.006	0.445
	170.8	0.008	0.447
	171	-4.2e-17	0.446
	171.2	-4.2e-17	0.447
	171.4	0.011	0.446
	171.6	0.003	0.446
	171.8	0.006	0.448
	172	0.002	0.444
	172.2	-0.002	0.448
	172.4	-0.003	0.445
	172.6	0.009	0.446
	172.8	-0.001	0.442
	173	-0.006	0.447
	173.2	0.007	0.446
	173.4	0.001	0.449
	173.6	-0.008	0.447
	173.8	0.009	0.447
	174	0.007	0.454
	174.2	-0.004	0.452
	174.4	0.005	0.456
	174.6	0.004	0.453
	174.8	-0.004	0.452
	175	-4.2e-17	0.458
	175.2	-0.002	0.455
	175.4	-0.006	0.448
	175.6	-0.004	0.454
	175.8	0.006	0.457
	176	-0.005	0.459
	176.2	-0.001	0.45
	176.4	0.004	0.456
	176.6	-0.003	0.459
	176.8	-0.007	0.46
	177	0.002	0.457
	177.2	-0.005	0.454
	177.4	-0.005	0.46
	177.6	0.004	0.46
	177.8	0.002	0.463
	178	0.001	0.456
	178.2	0.005	0.457
	178.4	-0.01	0.464
	178.6	0	0.468
	178.8	0.002	0.461
	179	0.005	0.468
	179.2	-0.009	0.464
	179.4	0.005	0.468
	179.6	0.007	0.465
	179.8	0.001	0.468
	180	0.007	0.47
	180.2	0.009	0.464
	180.4	0.003	0.467
	180.6	0.01	0.47
	180.8	0.01	0.467
	181	0.005	0.47
	181.2	-0.002	0.467
	181.4	0.005	0.465
	181.6	0.001	0.466
	181.8	0.005	0.467
	182	0.004	0.474
	182.2	-0.005	0.471
	182.4	-0.001	0.469
	182.6	0.009	0.469
	182.8	-0.006	0.469
	183	-0.007	0.469
	183.2	0.006	0.474
	183.4	0.004	0.469
	183.6	-0.005	0.471
	183.8	-0.001	0.472
	184	-0.001	0.468
	184.2	-0.005	0.473
	184.4	0.002	0.472
	184.6	-0.001	0.477
	184.8	0.004	0.478
	185	0.002	0.475
	185.2	0.001	0.484
	185.4	0.002	0.478
	185.6	-4.2e-17	0.473
	185.8	0.005	0.479
	186	-0.006	0.474
	186.2	-0.002	0.482
	186.4	0.002	0.474
	186.6	0.003	0.475
	186.8	-0.004	0.483
	187	0.004	0.478
	187.2	0.002	0.481
	187.4	0.002	0.49
	187.6	0.003	0.483
	187.8	0.006	0.484
	188	-0.002	0.48
	188.2	0.006	0.482
	188.4	0.007	0.484
	188.6	0.002	0.489
	188.8	-0.003	0.487
	189	0.005	0.481
	189.2	-0.001	0.487
	189.4	0.008	0.485
	189.6	0.011	0.487
	189.8	-0.005	0.486
	190	-4.2e-17	0.484
	190.2	0.01	0.486
	190.4	-0.004	0.49
	190.6	0.001	0.492
	190.8	0.001	0.485
	191	-0.001	0.489
	191.2	-4.2e-17	0.496
	191.4	0.002	0.49
	191.6	0.002	0.486
	191.8	0.005	0.49
	192	0.006	0.493
	192.2	-0.002	0.499
	192.4	-0.005	0.486
	192.6	0.005	0.499
	192.8	-0.002	0.497
	193	-0.007	0.496
	193.2	-0.007	0.498
	193.4	0.007	0.493
	193.6	0.001	0.493
	193.8	-0.002	0.498
	194	-4.2e-17	0.492
	194.2	-0.001	0.494
	194.4	-0.005	0.494
	194.6	0.006	0.49
	194.8	-0.002	0.492
	195	0.007	0.5
	195.2	0.001	0.498
	195.4	-0.002	0.502
	195.6	0.003	0.5
	195.8	0.013	0.501
	196	-0.002	0.498
	196.2	-0.002	0.494
	196.4	0.006	0.499
	196.6	-0.002	0.504
	196.8	-0.001	0.503
	197	0.005	0.498
	197.2	-0.004	0.5
	197.4	0.004	0.509
	197.6	0.007	0.502
	197.8	0.002	0.503
	198	-0.002	0.507
	198.2	0.003	0.505
	198.4	0.001	0.506
	198.6	-0.004	0.504
	198.8	-0.002	0.508
	199	0.004	0.51
	199.2	-0.009	0.512
	199.4	-0.005	0.504
	199.6	0.009	0.505
	199.8	-0.003	0.514
	200	-0.005	0.51
	200.2	0.008	0.505
	200.4	-0.002	0.516
	200.6	-0.008	0.511
	200.8	0.001	0.505
	201	-0.001	0.51
	201.2	-0.004	0.512
	201.4	-4.2e-17	0.508
	201.6	0.001	0.506
	201.8	0.001	0.509
	202	-0.004	0.514
	202.2	0.013	0.513
	202.4	-0.003	0.513
	202.6	0.003	0.519
	202.8	0.006	0.513
	203	0.003	0.519
	203.2	-0.001	0.516
	203.4	0.002	0.516
	203.6	-0.006	0.518
	203.8	0.005	0.521
	204	0.007	0.519
	204.2	0.003	0.523
	204.4	-4.2e-17	0.519
	204.6	0.002	0.517
	204.8	-0.001	0.522
	205	0.007	0.528
	205.2	0.006	0.523
	205.4	-4.2e-17	0.518
	205.6	-0.001	0.521
	205.8	0.005	0.522
	206	-0.007	0.515
	206.2	-0.004	0.518
	206.4	-4.2e-17	0.526
	206.6	-4.2e-17	0.523
	206.8	-0.006	0.52
	207	0.003	0.525
	207.2	-0.003	0.522
	207.4	-0.003	0.529
	207.6	-0.003	0.523
	207.8	0.003	0.525
	208	-0.006	0.526
	208.2	0.005	0.527
	208.4	0.001	0.53
	208.6	-0.003	0.526
	208.8	-0.004	0.521
	209	0.005	0.528
	209.2	-0.005	0.525
	209.4	-0.003	0.524
	209.6	0.004	0.53
	209.8	0.002	0.528
	210	-0.003	0.528
	210.2	0.006	0.531
	210.4	0.003	0.534
	210.6	-0.002	0.529
	210.8	0.006	0.532
	211	0.007	0.533
	211.2	-0.001	0.536
	211.4	0.008	0.534
	211.6	-0.001	0.527
	211.8	-0.003	0.535
	212	-0.002	0.533
	212.2	0.009	0.531
	212.4	0.009	0.534
	212.6	0.004	0.542
	212.8	0.004	0.532
	213	0.003	0.533
	213.2	0.006	0.541
	213.4	0.006	0.538
	213.6	-0.006	0.545
	213.8	0.004	0.542
	214	0.003	0.543
	214.2	0.001	0.538
	214.4	-0.009	0.546
	214.6	-0.004	0.541
	214.8	-0.006	0.538
	215	-0.005	0.544
	215.2	-0.002	0.545
	215.4	0.004	0.541
	215.6	-0.005	0.544
	215.8	0.003	0.536
	216	-4.2e-17	0.54
	216.2	-0.003	0.549
	216.4	0.006	0.545
	216.6	0.003	0.547
	216.8	-0.001	0.548
	217	-0.002	0.544
	217.2	-0.004	0.544
	217.4	-0.003	0.545
	217.6	0.003	0.548
	217.8	0.004	0.547
	218	-0.005	0.547
	218.2	-4.2e-17	0.551
	218.4	0.011	0.552
	218.6	-0.002	0.552
	218.8	-0.007	0.551
	219	0.01	0.55
	219.2	0.005	0.549
	219.4	-0.001	0.553
	219.6	0.006	0.549
	219.8	0.005	0.544
	220	-0.005	0.549
	220.2	0.004	0.548
	220.4	0.002	0.554
	220.6	-0.005	0.549
	220.8	0.008	0.559
	221	-0.002	0.554
	221.2	-4.2e-17	0.551
	221.4	0.005	0.555
	221.6	0.005	0.553
	221.8	-0.005	0.553
	222	-0.001	0.556
	222.2	-0.002	0.561
	222.4	-0.001	0.558
	222.6	0.003	0.553
	222.8	-4.2e-17	0.555
	223	-0.003	0.556
	223.2	-0.003	0.558
	223.4	-0.003	0.554
	223.6	0.001	0.563
	223.8	-0.003	0.563
	224	0.011	0.56
	224.2	-0.007	0.559
	224.4	-0.009	0.565
	224.6	0.005	0.568
	224.8	0.002	0.563
	225	-0.005	0.558
	225.2	0.001	0.562
	225.4	-0.002	0.569
	225.6	-0.007	0.566
	225.8	0.008	0.562
	226	0.002	0.568
	226.2	-4.2e-17	0.567
	226.4	0.006	0.571
	226.6	0.01	0.57
	226.8	0.001	0.567
	227	0.002	0.567
	227.2	0.003	0.572
	227.4	-0.004	0.564
	227.6	0.002	0.57
	227.8	0.003	0.571
	228	-0.008	0.573
	228.2	0.007	0.565
	228.4	0.011	0.571
	228.6	-0.002	0.578
	228.8	-0.006	0.565
	229	0.001	0.573
	229.2	-4.2e-17	0.572
	229.4	-0.005	0.581
	229.6	-0.002	0.57
	229.8	-0.008	0.57
	230	-0.002	0.569
	230.2	-4.2e-17	0.577
	230.4	-0.002	0.577
	230.6	-0.006	0.575
	230.8	0.007	0.579
	231	0.001	0.578
	231.2	-0.002	0.58
	231.4	-0.003	0.581
	231.6	0.001	0.576
	231.8	-0.001	0.58
	232	-0.01	0.579
	232.2	0.008	0.577
	232.4	0.003	0.583
	232.6	0.005	0.58
	232.8	0.009	0.58
	233	-0.003	0.579
	233.2	0.005	0.579
	233.4	0.014	0.578
	233.6	0.005	0.584
	233.8	0.004	0.581
	234	0.005	0.578
	234.2	0.003	0.58
	234.4	0.001	0.579
	234.6	-0.004	0.58
	234.8	0.001	0.584
	235	0.001	0.578
	235.2	0.005	0.583
	235.4	0.009	0.585
	235.6	-0.002	0.586
	235.8	0.007	0.586
	236	0.011	0.585
	236.2	-0.001	0.587
	236.4	0.006	0.589
	236.6	-4.2e-17	0.585
	236.8	0.004	0.587
	237	-4.2e-17	0.59
	237.2	0.005	0.589
	237.4	-0.006	0.584
	237.6	0.004	0.591
	237.8	0.006	0.595
	238	-0.004	0.588
	238.2	-0.003	0.589
	238.4	0.003	0.593
	238.6	-0.002	0.594
	238.8	-0.005	0.596
	239	0.006	0.59
	239.2	0.002	0.59
	239.4	-0.004	0.589
	239.6	0.003	0.6
	239.8	-0.002	0.596
	240	-0.002	0.592
	240.2	-0.004	0.596
	240.4	0.012	0.589
	240.6	-0.001	0.593
	240.8	-0.003	0.597
	241	0.003	0.597
	241.2	0.006	0.592
	241.4	-0.003	0.602
	241.6	0.005	0.6
	241.8	-0.004	0.593
	242	0.005	0.591
	242.2	0.012	0.599
	242.4	0.001	0.6
	242.6	-0.002	0.598
	242.8	0.013	0.599
	243	-0.001	0.604
	243.2	-4.2e-17	0.6
	243.4	0.006	0.597
	243.6	0.003	0.6
	243.8	-0.002	0.611
	244	0.002	0.602
	244.2	-0.001	0.603
	244.4	-0.004	0.599
	244.6	0.004	0.607
	244.8	0.002	0.605
	245	-0.007	0.606
	245.2	-4.2e-17	0.608
	245.4	-0.004	0.605
	245.6	-0.003	0.607
	245.8	0.005	0.607
	246	0.005	0.613
	246.2	-0.009	0.613
	246.4	0.009	0.607
	246.6	0.004	0.604
	246.8	-0.003	0.607
	247	-0.002	0.606
	247.2	0.007	0.605
	247.4	-0.001	0.6
	247.6	-0.001	0.601
	247.8	-0.003	0.61
	248	0.007	0.607
	248.2	-0.003	0.606
	248.4	-0.003	0.613
	248.6	-0.001	0.612
	248.8	-4.2e-17	0.614
	249	0.004	0.61
	249.2	0.003	0.609
	249.4	-4.2e-17	0.612
	249.6	0.003	0.613
	249.8	0.002	0.612
	250	-0.001	0.611
	250.2	-0.001	0.615
	250.4	0.009	0.613
	250.6	-0.001	0.613
	250.8	-4.2e-17	0.615
	251	0.002	0.617
	251.2	0.003	0.618
	251.4	-0.001	0.619
	251.6	0.01	0.618
	251.8	-0.004	0.615
	252	0.006	0.612
	252.2	0.011	0.619
	252.4	-0.003	0.619
	252.6	-0.001	0.612
	252.8	-0.003	0.621
	253	-4.2e-17	0.622
	253.2	-0.002	0.624
	253.4	-0.001	0.62
	253.6	-0.002	0.62
	253.8	-0.004	0.619
	254	0.002	0.623
	254.2	-0.001	0.62
	254.4	-0.007	0.624
	254.6	-0.006	0.621
	254.8	0.008	0.631
	255	0.004	0.628
	255.2	0.002	0.628
	255.4	0.004	0.621
	255.6	0.003	0.627
	255.8	-0.003	0.628
	256	0.007	0.624
	256.2	0.001	0.627
	256.4	-0.002	0.627
	256.6	0.005	0.63
	256.8	0.003	0.623
	257	-0.005	0.624
	257.2	0.006	0.632
	257.4	0.003	0.631
	257.6	0.002	0.635
	257.8	0.008	0.628
	258	0.003	0.624
	258.2	-0.002	0.628
	258.4	0.002	0.632
	258.6	-0.001	0.634
	258.8	0.003	0.63
	259	0.008	0.628
	259.2	0.002	0.633
	259.4	-4.2e-17	0.63
	259.6	-4.2e-17	0.636
	259.8	-0.006	0.633
	260	-0.001	0.636
	260.2	-4.2e-17	0.632
	260.4	0.002	0.637
	260.6	-0.009	0.628
	260.8	0.002	0.637
	261	-0.002	0.637
	261.2	0.005	0.638
	261.4	-0.01	0.635
	261.6	0.002	0.641
	261.8	0.004	0.636
	262	-0.002	0.634
	262.2	-0.004	0.637
	262.4	0.009	0.643
	262.6	0.005	0.641
	262.8	0.008	0.637
	263	-4.2e-17	0.636
	263.2	0.004	0.639
	263.4	0.01	0.639
	263.6	0.006	0.635
	263.8	-0.006	0.642
	264	0.004	0.639
	264.2	0.009	0.646
	264.4	0.001	0.641
	264.6	0.001	0.636
	264.8	0.006	0.637
	265	0.003	0.638
	265.2	0.008	0.645
	265.4	0.005	0.643
	265.6	-0.006	0.644
	265.8	0.002	0.648
	266	0.016	0.644
	266.2	0.009	0.645
	266.4	-0.001	0.651
	266.6	0.002	0.65
	266.8	0.006	0.646
	267	-0.006	0.645
	267.2	-4.2e-17	0.648
	267.4	-0.003	0.651
	267.6	0.001	0.653
	267.8	0.006	0.65
	268	0.006	0.642
	268.2	-0.005	0.648
	268.4	0.004	0.65
	268.6	0.004	0.655
	268.8	-0.007	0.649
	269	-0.005	0.653
	269.2	-0.005	0.652
	269.4	-0.003	0.651
	269.6	-4.2e-17	0.654
	269.8	0.004	0.648
	270	0.01	0.653
	270.2	-0.009	0.657
	270.4	0.003	0.654
	270.6	-4.2e-17	0.656
	270.8	-0.005	0.656
	271	0.006	0.656
	271.2	0.005	0.653
	271.4	-0.008	0.664
	271.6	0.005	0.662
	271.8	0.002	0.653
	272	-0.002	0.659
	272.2	0.003	0.657
	272.4	-0.001	0.662
	272.6	-0.005	0.661
	272.8	0.008	0.659
	273	0.005	0.658
	273.2	-0.002	0.657
	273.4	-0.005	0.662
	273.6	0.008	0.663
	273.8	0.001	0.664
	274	0.001	0.664
	274.2	0.007	0.662
	274.4	-0.008	0.661
	274.6	-0.005	0.661
	274.8	0.004	0.664
	275	-0.003	0.67
	275.2	0.004	0.665
	275.4	0.008	0.661
	275.6	0.002	0.662
	275.8	-0.009	0.667
	276	-0.001	0.668
	276.2	0.003	0.666
	276.4	-0.004	0.668
	276.6	0.003	0.665
	276.8	-0.003	0.669
	277	-0.006	0.666
	277.2	0.003	0.672
	277.4	0.006	0.668
	277.6	-0.007	0.672
	277.8	0.002	0.676
	278	0.007	0.675
	278.2	0.005	0.668
	278.4	0.004	0.667
	278.6	-0.002	0.675
	278.8	-0.001	0.671
	279	-0.004	0.673
	279.2	0.013	0.676
	279.4	0.003	0.668
	279.6	0.007	0.671
	279.8	0.008	0.671
	280	-0.004	0.669
	280.2	-0.002	0.675
	280.4	0.008	0.676
	280.6	0.002	0.668
	280.8	-0.003	0.672
	281	0.008	0.68
	281.2	0.008	0.676
	281.4	0.001	0.679
	281.6	0.006	0.671
	281.8	0.007	0.673
	282	-0.004	0.679
	282.2	0.007	0.683
	282.4	0.007	0.677
	282.6	-0.003	0.683
	282.8	0.005	0.68
	283	0.007	0.683
	283.2	-0.006	0.676
	283.4	-0.001	0.68
	283.6	-0.002	0.685
	283.8	-0.002	0.682
	284	0.002	0.685
	284.2	-0.001	0.681
	284.4	-0.008	0.685
	284.6	-0.007	0.678
	284.8	0.001	0.684
	285	-0.001	0.684
	285.2	-0.007	0.692
	285.4	0.005	0.686
	285.6	0.003	0.687
	285.8	-0.002	0.683
	286	0.004	0.682
	286.2	0.001	0.684
	286.4	-0.008	0.692
	286.6	0.006	0.684
	286.8	0.013	0.686
	287	-0.001	0.691
	287.2	0.006	0.685
	287.4	0.006	0.682
	287.6	-0.005	0.688
	287.8	-0.004	0.69
	288	0.007	0.691
	288.2	0.007	0.685
	288.4	-0.001	0.681
	288.6	0.006	0.688
	288.8	0.001	0.692
	289	-0.003	0.688
	289.2	0.005	0.685
	289.4	0.004	0.692
	289.6	-4.2e-17	0.695
	289.8	0.005	0.692
	290	-0.002	0.691
	290.2	-0.001	0.688
	290.4	-0.001	0.696
	290.6	-0.001	0.688
	290.8	-0.006	0.69
	291	0.003	0.703
	291.2	0.002	0.692
	291.4	-0.005	0.697
	291.6	-0.001	0.688
	291.8	0.001	0.687
	292	-0.006	0.697
	292.2	0.006	0.699
	292.4	0.001	0.7
	292.6	-0.002	0.698
	292.8	0.001	0.699
	293	0.008	0.697
	293.2	0.002	0.696
	293.4	0.008	0.696
	293.6	0.011	0.704
	293.8	0.005	0.699
	294	-0.002	0.699
	294.2	0.005	0.694
	294.4	-4.2e-17	0.697
	294.6	-0.001	0.703
	294.8	-0.003	0.703
	295	0.011	0.708
	295.2	0.008	0.699
	295.4	0.009	0.708
	295.6	0.001	0.702
	295.8	0.01	0.702
	296	0.005	0.699
	296.2	0.011	0.703
	296.4	0.002	0.707
	296.6	0.004	0.704
	296.8	0.011	0.705
	297	0.002	0.705
	297.2	-0.004	0.712
	297.4	0.003	0.703
	297.6	-0.004	0.708
	297.8	-4.2e-17	0.709
	298	0.002	0.709
	298.2	-0.004	0.714
	298.4	-0.001	0.709
	298.6	0.002	0.708
	298.8	-0.004	0.71
	299	-0.007	0.714
	299.2	0.003	0.705
	299.4	-0.002	0.711
	299.6	0.004	0.706
	299.8	-0.001	0.717
	300	0.001	0.715
	300.2	-0.006	0.705
	300.4	-0.001	0.712
	300.6	-4.2e-17	0.713
	300.8	-0.003	0.714
	301	0.001	0.709
	301.2	0.007	0.715
	301.4	-0.006	0.713
	301.6	-0.005	0.722
	301.8	0.012	0.718
	302	-0.006	0.714
	302.2	0.004	0.716
	302.4	0.007	0.718
	302.6	0.005	0.715
	302.8	-0.005	0.716
	303	0.005	0.716
	303.2	-0.002	0.717
	303.4	-0.002	0.718
	303.6	0.007	0.713
	303.8	0.011	0.715
	304	-0.001	0.72
	304.2	0.01	0.72
	304.4	0.002	0.717
	304.6	-4.2e-17	0.716
	304.8	0.004	0.722
	305	0.003	0.719
	305.2	0.001	0.721
	305.4	0.005	0.719
	305.6	0.001	0.723
	305.8	-0.004	0.72
	306	0.005	0.72
	306.2	0.008	0.716
	306.4	-0.004	0.721
	306.6	-0.002	0.722
	306.8	0.009	0.73
	307	-0.001	0.727
	307.2	-0.009	0.728
	307.4	0.001	0.726
	307.6	-0.003	0.72
	307.8	0.001	0.726
	308	-0.001	0.723
	308.2	0.003	0.73
	308.4	-0.002	0.732
	308.6	0.008	0.728
	308.8	0.005	0.728
	309	-4.2e-17	0.728
	309.2	0.011	0.726
	309.4	0	0.73
	309.6	-0.003	0.727
	309.8	0.003	0.726
	310	0.004	0.736
	310.2	-0.003	0.729
	310.4	-4.2e-17	0.727
	310.6	0.008	0.723
	310.8	0.002	0.73
	311	0.004	0.731
	311.2	0.002	0.727
	311.4	0.004	0.726
	311.6	-0.003	0.735
	311.8	0.008	0.733
	312	0.002	0.731
	312.2	0.005	0.729
	312.4	0.003	0.736
	312.6	-0.004	0.731
	312.8	-0.001	0.736
	313	0.007	0.729
	313.2	0.002	0.734
	313.4	0.002	0.743
	313.6	0.005	0.738
	313.8	-0.005	0.737
	314	-0.004	0.748
	314.2	-4.2e-17	0.746
	314.4	-0.007	0.737
	314.6	0.001	0.738
	314.8	-4.2e-17	0.74
	315	-0.003	0.739
	315.2	-0.006	0.743
	315.4	0.007	0.738
	315.6	-0.003	0.739
	315.8	0.005	0.737
	316	-0.003	0.745
	316.2	0.008	0.74
	316.4	-0.001	0.735
	316.6	-0.001	0.74
	316.8	0.004	0.743
	317	0.011	0.744
	317.2	-0.002	0.742
	317.4	0.005	0.746
	317.6	0.007	0.74
	317.8	-4.2e-17	0.743
	318	0.005	0.74
	318.2	0.004	0.739
	318.4	0.001	0.748
	318.6	0.009	0.745
	318.8	0.001	0.743
	319	-0.001	0.749
	319.2	0.004	0.749
	319.4	0.003	0.748
	319.6	-0.001	0.75
	319.8	0.011	0.743
	320	0.004	0.753
	320.2	0.006	0.757
	320.4	0.002	0.746
	320.6	0.009	0.744
	320.8	0.002	0.753
	321	0.004	0.747
	321.2	0.003	0.748
	321.4	0.004	0.748
	321.6	0.001	0.752
	321.8	0.006	0.748
	322	-0.001	0.748
	322.2	0	0.749
	322.4	0.011	0.752
	322.6	0.002	0.752
	322.8	-0.003	0.752
	323	0.003	0.757
	323.2	0.001	0.745
	323.4	0.001	0.753
	323.6	0.006	0.75
	323.8	0.003	0.753
	324	-0.001	0.756
	324.2	0.001	0.755
	324.4	0.003	0.753
	324.6	-0.004	0.752
	324.8	0.002	0.759
	325	0.007	0.753
	325.2	-4.2e-17	0.761
	325.4	0.008	0.754
	325.6	0.004	0.761
	325.8	0.003	0.753
	326	-0.006	0.756
	326.2	0.011	0.763
	326.4	0.006	0.761
	326.6	0.001	0.76
	326.8	0.007	0.754
	327	0.01	0.759
	327.2	-0.005	0.76
	327.4	0.011	0.76
	327.6	0.003	0.763
	327.8	-0.005	0.763
	328	0.007	0.763
	328.2	0.015	0.763
	328.4	-4.2e-17	0.765
	328.6	0.01	0.768
	328.8	0.001	0.763
	329	0.001	0.757
	329.2	0.002	0.763
	329.4	-0.001	0.76
	329.6	-0.001	0.767
	329.8	0.009	0.765
	330	0.01	0.766
	330.2	-0.007	0.766
	330.4	-0.007	0.768
	330.6	-0.004	0.77
	330.8	-0.002	0.766
	331	-0.002	0.768
	331.2	0.006	0.764
	331.4	-0.001	0.768
	331.6	-4.2e-17	0.772
	331.8	-0.005	0.767
	332	-0.003	0.772
	332.2	-0.003	0.776
	332.4	0.006	0.77
	332.6	0.008	0.768
	332.8	-0.005	0.768
	333	0.004	0.778
	333.2	0.008	0.769
	333.4	0.001	0.77
	333.6	-0.002	0.773
	333.8	0.006	0.772
	334	-0.003	0.773
	334.2	0.012	0.776
	334.4	0.01	0.769
	334.6	-0.002	0.775
	334.8	0.008	0.775
	335	0.008	0.774
	335.2	0.003	0.777
	335.4	0.011	0.777
	335.6	0.007	0.779
	335.8	0.008	0.776
	336	0.004	0.776
	336.2	0.009	0.781
	336.4	0.002	0.782
	336.6	0.006	0.771
	336.8	0.002	0.779
	337	0.007	0.779
	337.2	-4.2e-17	0.782
	337.4	-4.2e-17	0.778
	337.6	-0.003	0.781
	337.8	-0.002	0.78
	338	-0.002	0.786
	338.2	0.01	0.779
	338.4	-0.005	0.781
	338.6	-0.001	0.775
	338.8	-0.002	0.784
	339	-0.003	0.785
	339.2	-0.003	0.78
	339.4	0.005	0.783
	339.6	-0.008	0.785
	339.8	0.003	0.783
	340	0.005	0.789
	340.2	-0.005	0.786
	340.4	-4.2e-17	0.785
	340.6	0	0.785
	340.8	-0.001	0.784
	341	0.003	0.787
	341.2	0.009	0.786
	341.4	0.005	0.782
	341.6	-0.007	0.786
	341.8	0.001	0.784
	342	0.005	0.789
	342.2	0.006	0.786
	342.4	0.005	0.785
	342.6	0.013	0.785
	342.8	-0.006	0.787
	343	0.008	0.789
	343.2	0.009	0.79
	343.4	-0.006	0.791
	343.6	0.001	0.787
	343.8	0.01	0.788
	344	-0.004	0.797
	344.2	-0.003	0.791
	344.4	0.003	0.788
	344.6	-0.004	0.791
	344.8	-0.005	0.795
	345	0.012	0.788
	345.2	-0.005	0.789
	345.4	0.001	0.795
	345.6	0.001	0.793
	345.8	0.002	0.795
	346	-0.001	0.794
	346.2	0.006	0.793
	346.4	-0.003	0.793
	346.6	0.001	0.792
	346.8	0.002	0.791
	347	0	0.794
	347.2	-0.004	0.791
	347.4	0.005	0.795
	347.6	0.002	0.803
	347.8	-0.002	0.799
	348	0.008	0.795
	348.2	-0.001	0.795
	348.4	-0.003	0.795
	348.6	-0.003	0.798
	348.8	0.009	0.798
	349	-0.002	0.798
	349.2	-0.001	0.795
	349.4	0.01	0.803
	349.6	-0.002	0.803
	349.8	0.001	0.798
	350	0.01	0.801
	350.2	0.004	0.799
	350.4	-4.2e-17	0.805
	350.6	0.012	0.803
	350.8	-0.001	0.808
	351	0.003	0.808
	351.2	0.018	0.798
	351.4	0.007	0.798
	351.6	0.006	0.804
	351.8	0.007	0.806
	352	0.003	0.8
	352.2	0.002	0.808
	352.4	0.004	0.806
	352.6	0.009	0.799
	352.8	0.004	0.806
	353	0.002	0.809
	353.2	-0.001	0.8
	353.4	-0.004	0.807
	353.6	0.003	0.81
	353.8	0.009	0.806
	354	-0.001	0.8
	354.2	0.003	0.809
	354.4	0.008	0.806
	354.6	0.002	0.805
	354.8	-0.004	0.804
	355	0.006	0.809
	355.2	-0.002	0.805
	355.4	-0.003	0.814
	355.6	0.003	0.811
	355.8	-0.001	0.808
	356	0.003	0.814
	356.2	0.003	0.802
	356.4	0.005	0.81
	356.6	-0.004	0.806
	356.8	0.007	0.815
	357	0.009	0.808
	357.2	0.005	0.808
	357.4	0.003	0.812
	357.6	0.004	0.811
	357.8	0.006	0.81
	358	0.005	0.815
	358.2	0.014	0.809
	358.4	0.006	0.818
	358.6	0.004	0.816
	358.8	0.004	0.82
	359	0	0.813
	359.2	-0.001	0.812
	359.4	0.015	0.815
	359.6	0.001	0.813
	359.8	0.001	0.816
	360	0.003	0.813
	360.2	-0.004	0.817
	360.4	0.004	0.815
	360.6	0.009	0.817
	360.8	-0.006	0.813
	361	-4.2e-17	0.819
	361.2	0.004	0.823
	361.4	-0.005	0.824
	361.6	0.005	0.81
	361.8	0.003	0.819
	362	-0.002	0.819
	362.2	0.001	0.822
	362.4	0.001	0.821
	362.6	0.007	0.815
	362.8	-0.005	0.823
	363	0.001	0.825
	363.2	0.005	0.826
	363.4	0.008	0.82
	363.6	0.002	0.821
	363.8	0.006	0.823
	364	0.006	0.823
	364.2	-0.005	0.824
	364.4	0.005	0.825
	364.6	0.005	0.824
	364.8	-0.003	0.824
	365	0.007	0.826
	365.2	0.007	0.821
	365.4	0.002	0.832
	365.6	0.01	0.824
	365.8	0.001	0.82
	366	-4.2e-17	0.823
	366.2	0.01	0.83
	366.4	0.005	0.827
	366.6	0.001	0.821
	366.8	0.01	0.829
	367	0.006	0.833
	367.2	0.009	0.829
	367.4	0.011	0.83
	367.6	0.003	0.83
	367.8	-0.006	0.828
	368	0.009	0.829
	368.2	0.001	0.828
	368.4	-4.2e-17	0.834
	368.6	-0.005	0.83
	368.8	0.004	0.836
	369	-0.003	0.832
	369.2	0.009	0.834
	369.4	0	0.836
	369.6	0.004	0.836
	369.8	-0.002	0.836
	370	0.007	0.839
	370.2	0.001	0.832
	370.4	-0.007	0.835
	370.6	0.004	0.835
	370.8	0.009	0.839
	371	-0.001	0.833
	371.2	0.002	0.837
	371.4	0.003	0.836
	371.6	0.001	0.836
	371.8	0.003	0.835
	372	0.004	0.833
	372.2	-0.001	0.836
	372.4	0.006	0.84
	372.6	0.012	0.841
	372.8	0.004	0.839
	373	0.004	0.843
	373.2	0.008	0.842
	373.4	0.004	0.841
	373.6	0.012	0.834
	373.8	0.007	0.839
	374	0.009	0.842
	374.2	-4.2e-17	0.837
	374.4	0.009	0.842
	374.6	0.005	0.838
	374.8	0	0.843
	375	0.014	0.838
	375.2	0.008	0.841
	375.4	-0.005	0.84
	375.6	0.01	0.849
	375.8	0	0.844
	376	0.002	0.846
	376.2	0.004	0.843
	376.4	0.006	0.841
	376.6	-0.002	0.839
	376.8	-0.003	0.844
	377	0.004	0.845
	377.2	-0.002	0.853
	377.4	-4.2e-17	0.848
	377.6	0.003	0.85
	377.8	0.001	0.848
	378	0.003	0.846
	378.2	0.003	0.847
	378.4	0.001	0.848
	378.6	-4.2e-17	0.847
	378.8	-0.01	0.845
	379	-0.005	0.851
	379.2	-0.003	0.841
	379.4	0.004	0.847
	379.6	0.008	0.848
	379.8	-0.003	0.852
	380	0.004	0.847
	380.2	0.007	0.854
	380.4	0.002	0.847
	380.6	0.004	0.853
	380.8	0.01	0.854
	381	-0.002	0.858
	381.2	0.009	0.848
	381.4	0.008	0.856
	381.6	-0.002	0.853
	381.8	0.005	0.857
	382	0.01	0.851
	382.2	0.003	0.85
	382.4	0.004	0.858
	382.6	0.006	0.857
	382.8	0.007	0.853
	383	-0.002	0.854
	383.2	-4.2e-17	0.851
	383.4	-0.001	0.861
	383.6	-0.002	0.861
	383.8	0.004	0.854
	384	0.006	0.851
	384.2	-0.009	0.857
	384.4	-0.003	0.861
	384.6	0.004	0.855
	384.8	-0.003	0.853
	385	-0.003	0.871
	385.2	0.001	0.857
	385.4	-0.008	0.855
	385.6	-0.007	0.86
	385.8	0.003	0.86
	386	-0.006	0.858
	386.2	-0.005	0.858
	386.4	0.005	0.857
	386.6	-0.004	0.858
	386.8	0.007	0.869
	387	0.007	0.862
	387.2	0.007	0.865
	387.4	-0.002	0.859
	387.6	0.004	0.858
	387.8	-0.001	0.865
	388	-0.005	0.86
	388.2	0.005	0.858
	388.4	0.004	0.865
	388.6	-0.003	0.864
	388.8	0.002	0.862
	389	0.004	0.862
	389.2	0.007	0.863
	389.4	0.003	0.865
	389.6	0.008	0.863
	389.8	0.004	0.866
	390	0.007	0.869
	390.2	0.007	0.872
	390.4	0.001	0.871
	390.6	-0.002	0.868
	390.8	0.006	0.87
	391	-4.2e-17	0.865
	391.2	0.005	0.87
	391.4	0.005	0.871
	391.6	-0.004	0.867
	391.8	-0.003	0.875
	392	0.005	0.876
	392.2	-0.006	0.865
	392.4	-4.2e-17	0.872
	392.6	0.002	0.869
	392.8	0.004	0.876
	393	0.002	0.866
	393.2	0.006	0.868
	393.4	-4.2e-17	0.871
	393.6	-0.004	0.877
	393.8	0.003	0.874
	394	0.006	0.873
	394.2	-4.2e-17	0.877
	394.4	0.001	0.874
	394.6	0.007	0.874
	394.8	-0.001	0.873
	395	0.001	0.874
	395.2	0.009	0.872
	395.4	0.001	0.877
	395.6	0.003	0.875
	395.8	0.006	0.873
	396	0.001	0.871
	396.2	0.002	0.877
	396.4	0.012	0.876
	396.6	-0.003	0.877
	396.8	-0.001	0.881
	397	0.012	0.878
	397.2	0.006	0.87
	397.4	-0.003	0.874
	397.6	0.008	0.88
	397.8	0.003	0.878
	398	0.002	0.883
	398.2	0.01	0.878
	398.4	0.007	0.881
	398.6	0.005	0.874
	398.8	0.006	0.878
	399	0.003	0.881
	399.2	0.002	0.886
	399.4	-0.003	0.886
	399.6	0	0.886
[truncated: 1,002 more rows]

## Sheet: Fig.1e
Fig.1e	Time (s)	15% 2-6S(LN)2+ 85% (LN)2 (nm)	15% 2-6S(LN)2+ 85% 2-3S(LN)2 (nm)
	0	0	0
	0.2	0	0.006
	0.4	-0.003	0.006
	0.6	-0.005	0.006
	0.8	0.001	0.004
	1	0	0.006
	1.2	-0.004	0.007
	1.4	-0.003	0.006
	1.6	0.002	0.005
	1.8	0.006	0.007
	2	0.003	0.007
	2.2	-0.002	0.012
	2.4	-0.002	0.01
	2.6	0.001	0.006
	2.8	-0.005	0.01
	3	-0.006	0.01
	3.2	-0.002	0.01
	3.4	0.001	0.011
	3.6	0.002	0.013
	3.8	-0.003	0.01
	4	-0.001	0.009
	4.2	0.001	0.012
	4.4	-0.002	0.012
	4.6	-0.001	0.014
	4.8	-0.002	0.013
	5	0	0.012
	5.2	-0.003	0.016
	5.4	-0.001	0.011
	5.6	-0.002	0.013
	5.8	0.006	0.014
	6	0	0.014
	6.2	-0.004	0.021
	6.4	-0.003	0.015
	6.6	0.002	0.014
	6.8	0.001	0.013
	7	-0.005	0.017
	7.2	-0.001	0.016
	7.4	0	0.019
	7.6	0.001	0.016
	7.8	-0.005	0.027
	8	-0.002	0.022
	8.2	-0.002	0.022
	8.4	-0.002	0.019
	8.6	0	0.02
	8.8	0	0.02
	9	-0.002	0.021
	9.2	0.001	0.023
	9.4	-0.003	0.023
	9.6	0.002	0.026
	9.8	-0.002	0.019
	10	0.005	0.022
	10.2	-0.005	0.029
	10.4	-0.001	0.027
	10.6	-0.003	0.021
	10.8	-0.001	0.025
	11	0.001	0.026
	11.2	0.004	0.027
	11.4	-0.003	0.023
	11.6	0.003	0.027
	11.8	-0.003	0.026
	12	-0.004	0.028
	12.2	-0.006	0.029
	12.4	0.002	0.024
	12.6	0	0.029
	12.8	-0.003	0.032
	13	-0.003	0.028
	13.2	-0.002	0.027
	13.4	-0.005	0.033
	13.6	0	0.029
	13.8	-0.001	0.032
	14	0.001	0.033
	14.2	0	0.029
	14.4	-0.001	0.033
	14.6	-0.003	0.038
	14.8	-0.004	0.036
	15	-0.002	0.032
	15.2	-0.003	0.032
	15.4	-0.008	0.033
	15.6	-0.003	0.036
	15.8	0.003	0.035
	16	0.001	0.03
	16.2	-0.001	0.031
	16.4	0	0.039
	16.6	0.001	0.033
	16.8	-0.002	0.036
	17	-0.005	0.038
	17.2	-0.005	0.037
	17.4	0.002	0.04
	17.6	0	0.038
	17.8	0	0.037
	18	0	0.037
	18.2	-0.003	0.04
	18.4	0.004	0.037
	18.6	0.001	0.037
	18.8	-0.002	0.043
	19	0.004	0.04
	19.2	0.004	0.04
	19.4	-0.004	0.042
	19.6	-0.001	0.045
	19.8	-0.003	0.041
	20	0.004	0.039
	20.2	0.002	0.045
	20.4	-0.002	0.048
	20.6	0.001	0.044
	20.8	0.004	0.044
	21	0	0.05
	21.2	-0.004	0.042
	21.4	0	0.047
	21.6	0.004	0.044
	21.8	-0.002	0.046
	22	-0.002	0.046
	22.2	0.001	0.051
	22.4	-0.001	0.049
	22.6	-0.001	0.049
	22.8	0.002	0.049
	23	0.003	0.053
	23.2	0.004	0.052
	23.4	-0.002	0.048
	23.6	-0.003	0.05
	23.8	-0.003	0.048
	24	0.001	0.051
	24.2	0.001	0.049
	24.4	-0.003	0.049
	24.6	0.002	0.052
	24.8	0.005	0.048
	25	0	0.046
	25.2	-0.003	0.055
	25.4	0.005	0.054
	25.6	0.001	0.051
	25.8	-0.002	0.055
	26	-0.003	0.056
	26.2	-0.001	0.057
	26.4	0.002	0.056
	26.6	0.002	0.055
	26.8	0.001	0.057
	27	-0.001	0.052
	27.2	0.007	0.058
	27.4	0.003	0.058
	27.6	-0.001	0.057
	27.8	0.001	0.061
	28	0.006	0.056
	28.2	0.005	0.058
	28.4	0.002	0.061
	28.6	0	0.061
	28.8	0.005	0.059
	29	0.004	0.065
	29.2	0.004	0.059
	29.4	-0.005	0.061
	29.6	0.002	0.061
	29.8	-0.001	0.061
	30	-0.003	0.061
	30.2	0.001	0.065
	30.4	0.002	0.064
	30.6	0.003	0.062
	30.8	-0.002	0.066
	31	0	0.063
	31.2	0.003	0.066
	31.4	0	0.065
	31.6	0.001	0.067
	31.8	-0.005	0.064
	32	0.005	0.066
	32.2	0.003	0.067
	32.4	-0.001	0.065
	32.6	-0.003	0.071
	32.8	0	0.067
	33	0.006	0.07
	33.2	0.003	0.063
	33.4	-0.005	0.07
	33.6	0.004	0.068
	33.8	0.006	0.07
	34	0.002	0.07
	34.2	-0.002	0.067
	34.4	0.002	0.07
	34.6	0.006	0.071
	34.8	0.003	0.069
	35	-0.004	0.068
	35.2	0.003	0.073
	35.4	0.005	0.07
	35.6	0.005	0.068
	35.8	-0.002	0.074
	36	0.002	0.069
	36.2	0.004	0.071
	36.4	0.003	0.077
	36.6	0.005	0.074
	36.8	0	0.075
	37	0	0.077
	37.2	0.01	0.076
	37.4	-0.001	0.079
	37.6	0	0.075
	37.8	0.006	0.078
	38	0.002	0.077
	38.2	-0.001	0.078
	38.4	0.001	0.079
	38.6	0.002	0.078
	38.8	0.008	0.084
	39	0.002	0.08
	39.2	-0.002	0.08
	39.4	0.004	0.079
	39.6	0.004	0.08
	39.8	0.004	0.078
	40	0.001	0.08
	40.2	0.008	0.085
	40.4	0.008	0.081
	40.6	-0.003	0.078
	40.8	-0.002	0.084
	41	0.006	0.082
	41.2	0.007	0.085
	41.4	0.001	0.081
	41.6	0.002	0.081
	41.8	0.003	0.085
	42	0.011	0.086
	42.2	0.001	0.085
	42.4	0.001	0.086
	42.6	0.006	0.087
	42.8	0.008	0.086
	43	0.005	0.089
	43.2	-0.004	0.085
	43.4	0.001	0.093
	43.6	0.009	0.089
	43.8	0.002	0.086
	44	0.003	0.09
	44.2	0.002	0.089
	44.4	0.008	0.09
	44.6	0.007	0.09
	44.8	0.003	0.09
	45	0.002	0.09
	45.2	0.006	0.09
	45.4	0.006	0.09
	45.6	0.004	0.091
	45.8	0.002	0.095
	46	0.005	0.096
	46.2	0.006	0.092
	46.4	0.002	0.094
	46.6	0.001	0.094
	46.8	0.008	0.095
	47	0.006	0.1
	47.2	0.004	0.093
	47.4	0.005	0.095
	47.6	0.005	0.099
	47.8	0.008	0.099
	48	0.008	0.095
	48.2	0.004	0.102
	48.4	0.004	0.097
	48.6	0.007	0.096
	48.8	0.003	0.098
	49	0.006	0.103
	49.2	0.007	0.096
	49.4	0.005	0.1
	49.6	0.004	0.097
	49.8	0.002	0.095
	50	0.004	0.102
	50.2	0.006	0.103
	50.4	0.003	0.101
	50.6	0	0.098
	50.8	0.006	0.106
	51	0.01	0.105
	51.2	0.006	0.099
	51.4	0.001	0.1
	51.6	0.002	0.106
	51.8	0.008	0.103
	52	0.009	0.101
	52.2	0.002	0.102
	52.4	0.006	0.108
	52.6	0.014	0.104
	52.8	0.012	0.105
	53	0.007	0.102
	53.2	0	0.108
	53.4	0.007	0.107
	53.6	0.009	0.106
	53.8	0.006	0.106
	54	0.003	0.109
	54.2	0.004	0.109
	54.4	0.009	0.107
	54.6	0.005	0.106
	54.8	0.002	0.108
	55	0.006	0.113
	55.2	0.01	0.106
	55.4	0.008	0.109
	55.6	0.002	0.111
	55.8	0.002	0.113
	56	0.01	0.113
	56.2	0.01	0.11
	56.4	0.008	0.115
	56.6	0.005	0.113
	56.8	0.01	0.112
	57	0.007	0.112
	57.2	0.01	0.118
	57.4	0.003	0.117
	57.6	0.01	0.115
	57.8	0.008	0.112
	58	0.008	0.115
	58.2	-0.001	0.117
	58.4	0.006	0.123
	58.6	0.008	0.12
	58.8	0.003	0.116
	59	0.004	0.124
	59.2	0.006	0.12
	59.4	0.009	0.117
	59.6	0.009	0.115
	59.8	0.008	0.119
	60	0.006	0.118
	60.2	0.009	0.118
	60.4	0.004	0.115
	60.6	0.003	0.121
	60.8	0.007	0.124
	61	0.009	0.122
	61.2	0.008	0.118
	61.4	0.003	0.117
	61.6	0.006	0.122
	61.8	0.008	0.12
	62	0.007	0.12
	62.2	0.008	0.126
	62.4	0.004	0.126
	62.6	0.011	0.126
	62.8	0.009	0.124
	63	0.004	0.127
	63.2	0.008	0.126
	63.4	0.017	0.127
	63.6	0.012	0.124
	63.8	0.007	0.125
	64	0.008	0.126
	64.2	0.008	0.127
	64.4	0.01	0.129
	64.6	0.003	0.125
	64.8	0.003	0.13
	65	0.007	0.132
	65.2	0.011	0.132
	65.4	0.01	0.124
	65.6	0.005	0.133
	65.8	0.007	0.13
	66	0.01	0.135
	66.2	0.005	0.13
	66.4	0.006	0.134
	66.6	0.006	0.134
	66.8	0.011	0.129
	67	0.008	0.133
	67.2	0.009	0.137
	67.4	0.008	0.136
	67.6	0.009	0.134
	67.8	0.004	0.133
	68	0.006	0.129
	68.2	0.007	0.137
	68.4	0.016	0.133
	68.6	0.01	0.142
	68.8	0.006	0.136
	69	0.01	0.137
	69.2	0.014	0.14
	69.4	0.01	0.137
	69.6	0.006	0.138
	69.8	0.011	0.138
	70	0.014	0.139
	70.2	0.009	0.136
	70.4	0.008	0.14
	70.6	0.005	0.139
	70.8	0.013	0.142
	71	0.006	0.137
	71.2	0.012	0.135
	71.4	0.004	0.142
	71.6	0.013	0.138
	71.8	0.013	0.141
	72	0.009	0.141
	72.2	0.006	0.146
	72.4	0.01	0.146
	72.6	0.011	0.147
	72.8	0.009	0.142
	73	0.007	0.141
	73.2	0.007	0.147
	73.4	0.014	0.146
	73.6	0.008	0.144
	73.8	0.006	0.145
	74	0.011	0.148
	74.2	0.011	0.147
	74.4	0.009	0.146
	74.6	0.005	0.149
	74.8	0.009	0.146
	75	0.011	0.146
	75.2	0.008	0.147
	75.4	0.008	0.146
	75.6	0.01	0.152
	75.8	0.008	0.148
	76	0.01	0.149
	76.2	0.011	0.147
	76.4	0.009	0.152
	76.6	0.013	0.148
	76.8	0.01	0.151
	77	0.007	0.153
	77.2	0.009	0.153
	77.4	0.01	0.153
	77.6	0.009	0.152
	77.8	0.011	0.153
	78	0.01	0.151
	78.2	0.01	0.152
	78.4	0.012	0.151
	78.6	0.009	0.156
	78.8	0.004	0.154
	79	0.012	0.159
	79.2	0.011	0.15
	79.4	0.01	0.151
	79.6	0.008	0.155
	79.8	0.013	0.158
	80	0.012	0.154
	80.2	0.01	0.154
	80.4	0.012	0.159
	80.6	0.008	0.154
	80.8	0.012	0.16
	81	0.013	0.157
	81.2	0.012	0.158
	81.4	0.006	0.158
	81.6	0.011	0.162
	81.8	0.008	0.16
	82	0.007	0.16
	82.2	0.01	0.164
	82.4	0.011	0.164
	82.6	0.008	0.158
	82.8	0.009	0.16
	83	0.01	0.162
	83.2	0.014	0.165
	83.4	0.013	0.165
	83.6	0.006	0.162
	83.8	0.009	0.166
	84	0.014	0.166
	84.2	0.011	0.165
	84.4	0.009	0.167
	84.6	0.009	0.164
	84.8	0.017	0.162
	85	0.008	0.165
	85.2	0.01	0.171
	85.4	0.012	0.168
	85.6	0.01	0.17
	85.8	0.011	0.17
	86	0.006	0.167
	86.2	0.01	0.166
	86.4	0.014	0.169
	86.6	0.014	0.166
	86.8	0.01	0.166
	87	0.012	0.166
	87.2	0.016	0.169
	87.4	0.017	0.168
	87.6	0.01	0.169
	87.8	0.009	0.176
	88	0.014	0.167
	88.2	0.015	0.171
	88.4	0.015	0.172
	88.6	0.007	0.171
	88.8	0.006	0.172
	89	0.012	0.169
	89.2	0.013	0.174
	89.4	0.011	0.173
	89.6	0.005	0.173
	89.8	0.015	0.177
	90	0.01	0.17
	90.2	0.006	0.168
	90.4	0.013	0.179
	90.6	0.014	0.174
	90.8	0.013	0.18
	91	0.013	0.172
	91.2	0.009	0.178
	91.4	0.012	0.173
	91.6	0.013	0.175
	91.8	0.008	0.174
	92	0.008	0.185
	92.2	0.01	0.177
	92.4	0.014	0.176
	92.6	0.012	0.174
	92.8	0.009	0.177
	93	0.013	0.183
	93.2	0.01	0.18
	93.4	0.014	0.181
	93.6	0.01	0.177
	93.8	0.011	0.182
	94	0.015	0.184
	94.2	0.015	0.178
	94.4	0.012	0.182
	94.6	0.009	0.181
	94.8	0.015	0.187
	95	0.014	0.185
	95.2	0.012	0.182
	95.4	0.012	0.185
	95.6	0.012	0.184
	95.8	0.014	0.189
	96	0.008	0.188
	96.2	0.012	0.185
	96.4	0.014	0.182
	96.6	0.017	0.181
	96.8	0.01	0.184
	97	0.012	0.19
	97.2	0.017	0.19
	97.4	0.014	0.184
	97.6	0.012	0.19
	97.8	0.013	0.194
	98	0.015	0.185
	98.2	0.013	0.186
	98.4	0.012	0.191
	98.6	0.011	0.193
	98.8	0.014	0.192
	99	0.014	0.19
	99.2	0.017	0.197
	99.4	0.009	0.198
	99.6	0.011	0.196
	99.8	0.017	0.191
	100	0.013	0.192
	100.2	0.012	0.195
	100.4	0.012	0.197
	100.6	0.015	0.195
	100.8	0.009	0.195
	101	0.011	0.199
	101.2	0.016	0.201
	101.4	0.015	0.189
	101.6	0.012	0.194
	101.8	0.014	0.198
	102	0.012	0.198
	102.2	0.018	0.2
	102.4	0.018	0.195
	102.6	0.011	0.196
	102.8	0.015	0.196
	103	0.017	0.194
	103.2	0.012	0.195
	103.4	0.011	0.196
	103.6	0.014	0.197
	103.8	0.018	0.197
	104	0.012	0.194
	104.2	0.012	0.2
	104.4	0.008	0.202
	104.6	0.012	0.2
	104.8	0.019	0.202
	105	0.012	0.202
	105.2	0.014	0.203
	105.4	0.015	0.204
	105.6	0.018	0.197
	105.8	0.017	0.206
	106	0.014	0.205
	106.2	0.014	0.202
	106.4	0.018	0.203
	106.6	0.014	0.201
	106.8	0.019	0.206
	107	0.013	0.205
	107.2	0.021	0.204
	107.4	0.017	0.205
	107.6	0.011	0.206
	107.8	0.017	0.206
	108	0.015	0.205
	108.2	0.012	0.209
	108.4	0.013	0.213
	108.6	0.01	0.212
	108.8	0.015	0.207
	109	0.015	0.207
	109.2	0.018	0.213
	109.4	0.009	0.21
	109.6	0.018	0.21
	109.8	0.012	0.208
	110	0.013	0.211
	110.2	0.01	0.215
	110.4	0.016	0.211
	110.6	0.016	0.214
	110.8	0.012	0.214
	111	0.014	0.214
	111.2	0.02	0.216
	111.4	0.019	0.215
	111.6	0.013	0.213
	111.8	0.013	0.216
	112	0.018	0.216
	112.2	0.018	0.217
	112.4	0.012	0.212
	112.6	0.013	0.215
	112.8	0.018	0.217
	113	0.019	0.212
	113.2	0.015	0.211
	113.4	0.013	0.22
	113.6	0.019	0.22
	113.8	0.017	0.215
	114	0.019	0.217
	114.2	0.015	0.217
	114.4	0.018	0.214
	114.6	0.019	0.214
	114.8	0.018	0.223
	115	0.012	0.215
	115.2	0.018	0.221
	115.4	0.021	0.218
	115.6	0.015	0.217
	115.8	0.011	0.222
	116	0.017	0.224
	116.2	0.019	0.221
	116.4	0.014	0.22
	116.6	0.017	0.224
	116.8	0.016	0.226
	117	0.019	0.225
	117.2	0.014	0.224
	117.4	0.015	0.223
	117.6	0.017	0.228
	117.8	0.022	0.225
	118	0.018	0.219
	118.2	0.013	0.224
	118.4	0.012	0.226
	118.6	0.019	0.223
	118.8	0.015	0.227
	119	0.016	0.228
	119.2	0.02	0.222
	119.4	0.015	0.227
	119.6	0.015	0.229
	119.8	0.016	0.223
	120	0.016	0.229
	120.2	0.018	0.233
	120.4	0.018	0.23
	120.6	0.015	0.229
	120.8	0.014	0.23
	121	0.02	0.23
	121.2	0.021	0.228
	121.4	0.017	0.227
	121.6	0.015	0.233
	121.8	0.018	0.233
	122	0.022	0.237
	122.2	0.02	0.227
	122.4	0.018	0.229
	122.6	0.016	0.231
	122.8	0.018	0.23
	123	0.015	0.23
	123.2	0.014	0.23
	123.4	0.021	0.236
	123.6	0.021	0.233
	123.8	0.014	0.233
	124	0.019	0.239
	124.2	0.016	0.235
	124.4	0.019	0.238
	124.6	0.017	0.234
	124.8	0.019	0.234
	125	0.018	0.232
	125.2	0.018	0.236
	125.4	0.02	0.235
	125.6	0.021	0.239
	125.8	0.017	0.237
	126	0.02	0.239
	126.2	0.018	0.237
	126.4	0.018	0.241
	126.6	0.016	0.243
	126.8	0.016	0.239
	127	0.017	0.243
	127.2	0.014	0.238
	127.4	0.02	0.238
	127.6	0.019	0.244
	127.8	0.025	0.243
	128	0.019	0.237
	128.2	0.018	0.241
	128.4	0.02	0.246
	128.6	0.023	0.245
	128.8	0.017	0.243
	129	0.017	0.238
	129.2	0.019	0.243
	129.4	0.021	0.244
	129.6	0.02	0.245
	129.8	0.017	0.241
	130	0.016	0.242
	130.2	0.023	0.246
	130.4	0.02	0.248
	130.6	0.017	0.246
	130.8	0.019	0.24
	131	0.019	0.246
	131.2	0.019	0.241
	131.4	0.017	0.248
	131.6	0.018	0.246
	131.8	0.022	0.245
	132	0.022	0.248
	132.2	0.024	0.249
	132.4	0.015	0.246
	132.6	0.021	0.247
	132.8	0.023	0.247
	133	0.02	0.246
	133.2	0.018	0.247
	133.4	0.017	0.25
	133.6	0.028	0.245
	133.8	0.021	0.243
	134	0.017	0.247
	134.2	0.022	0.25
	134.4	0.022	0.254
	134.6	0.021	0.255
	134.8	0.018	0.249
	135	0.016	0.254
	135.2	0.022	0.254
	135.4	0.02	0.252
	135.6	0.022	0.257
	135.8	0.019	0.253
	136	0.024	0.255
	136.2	0.023	0.256
	136.4	0.018	0.256
	136.6	0.018	0.258
	136.8	0.019	0.259
	137	0.017	0.256
	137.2	0.02	0.257
	137.4	0.016	0.256
	137.6	0.023	0.257
	137.8	0.023	0.256
	138	0.024	0.253
	138.2	0.018	0.256
	138.4	0.017	0.263
	138.6	0.023	0.261
	138.8	0.016	0.253
	139	0.015	0.26
	139.2	0.018	0.263
	139.4	0.016	0.259
	139.6	0.02	0.256
	139.8	0.02	0.257
	140	0.021	0.257
	140.2	0.02	0.264
	140.4	0.017	0.265
	140.6	0.015	0.258
	140.8	0.02	0.26
	141	0.024	0.262
	141.2	0.019	0.262
	141.4	0.023	0.264
	141.6	0.02	0.268
	141.8	0.027	0.264
	142	0.02	0.267
	142.2	0.018	0.267
	142.4	0.022	0.269
	142.6	0.021	0.262
	142.8	0.021	0.265
	143	0.023	0.267
	143.2	0.022	0.265
	143.4	0.022	0.264
	143.6	0.024	0.262
	143.8	0.019	0.27
	144	0.016	0.274
	144.2	0.022	0.273
	144.4	0.018	0.27
	144.6	0.019	0.268
	144.8	0.021	0.274
	145	0.021	0.268
	145.2	0.023	0.272
	145.4	0.018	0.269
	145.6	0.017	0.271
	145.8	0.024	0.274
	146	0.021	0.271
	146.2	0.014	0.275
	146.4	0.014	0.272
	146.6	0.024	0.275
	146.8	0.021	0.274
	147	0.018	0.268
	147.2	0.02	0.275
	147.4	0.019	0.28
	147.6	0.021	0.273
	147.8	0.019	0.273
	148	0.019	0.27
	148.2	0.021	0.273
	148.4	0.026	0.278
	148.6	0.021	0.274
	148.8	0.019	0.277
	149	0.026	0.278
	149.2	0.027	0.278
	149.4	0.024	0.276
	149.6	0.018	0.275
	149.8	0.02	0.274
	150	0.023	0.277
	150.2	0.02	0.277
	150.4	0.023	0.279
	150.6	0.018	0.279
	150.8	0.028	0.281
	151	0.027	0.278
	151.2	0.02	0.28
	151.4	0.018	0.277
	151.6	0.025	0.281
	151.8	0.024	0.281
	152	0.024	0.283
	152.2	0.022	0.281
	152.4	0.026	0.284
	152.6	0.024	0.281
	152.8	0.018	0.283
	153	0.02	0.279
	153.2	0.022	0.284
	153.4	0.022	0.284
	153.6	0.018	0.285
	153.8	0.021	0.286
	154	0.023	0.288
	154.2	0.021	0.285
	154.4	0.02	0.285
	154.6	0.015	0.287
	154.8	0.026	0.288
	155	0.021	0.287
	155.2	0.018	0.29
	155.4	0.02	0.285
	155.6	0.017	0.285
	155.8	0.02	0.288
	156	0.022	0.288
	156.2	0.02	0.287
	156.4	0.021	0.29
	156.6	0.024	0.288
	156.8	0.018	0.284
	157	0.022	0.289
	157.2	0.024	0.291
	157.4	0.026	0.291
	157.6	0.024	0.291
	157.8	0.023	0.291
	158	0.019	0.288
	158.2	0.025	0.29
	158.4	0.024	0.291
	158.6	0.021	0.29
	158.8	0.02	0.294
	159	0.024	0.294
	159.2	0.025	0.289
	159.4	0.022	0.291
	159.6	0.02	0.3
	159.8	0.026	0.297
	160	0.022	0.299
	160.2	0.027	0.298
	160.4	0.019	0.295
	160.6	0.024	0.295
	160.8	0.028	0.295
	161	0.021	0.294
	161.2	0.021	0.3
	161.4	0.023	0.299
	161.6	0.023	0.296
	161.8	0.024	0.295
	162	0.023	0.298
	162.2	0.026	0.297
	162.4	0.028	0.3
	162.6	0.019	0.3
	162.8	0.022	0.301
	163	0.027	0.299
	163.2	0.028	0.303
	163.4	0.024	0.302
	163.6	0.021	0.303
	163.8	0.022	0.301
	164	0.026	0.306
	164.2	0.024	0.301
	164.4	0.019	0.3
	164.6	0.023	0.299
	164.8	0.028	0.306
	165	0.026	0.304
	165.2	0.019	0.307
	165.4	0.022	0.303
	165.6	0.028	0.307
	165.8	0.027	0.302
	166	0.022	0.307
	166.2	0.02	0.299
	166.4	0.024	0.302
	166.6	0.03	0.303
	166.8	0.023	0.306
	167	0.028	0.302
	167.2	0.026	0.305
	167.4	0.032	0.305
	167.6	0.023	0.308
	167.8	0.023	0.308
	168	0.025	0.309
	168.2	0.025	0.308
	168.4	0.024	0.31
	168.6	0.025	0.306
	168.8	0.02	0.31
	169	0.027	0.308
	169.2	0.027	0.309
	169.4	0.022	0.308
	169.6	0.023	0.312
	169.8	0.03	0.314
	170	0.025	0.313
	170.2	0.024	0.314
	170.4	0.02	0.313
	170.6	0.024	0.313
	170.8	0.025	0.317
	171	0.026	0.316
	171.2	0.022	0.314
	171.4	0.026	0.309
	171.6	0.026	0.315
	171.8	0.026	0.313
	172	0.023	0.312
	172.2	0.029	0.315
	172.4	0.025	0.312
	172.6	0.022	0.314
	172.8	0.023	0.317
	173	0.029	0.319
	173.2	0.027	0.32
	173.4	0.026	0.319
	173.6	0.024	0.317
	173.8	0.023	0.316
	174	0.028	0.319
	174.2	0.025	0.315
	174.4	0.024	0.312
	174.6	0.027	0.319
	174.8	0.028	0.32
	175	0.024	0.314
	175.2	0.022	0.319
	175.4	0.024	0.32
	175.6	0.027	0.317
	175.8	0.022	0.322
	176	0.019	0.318
	176.2	0.026	0.322
	176.4	0.029	0.321
	176.6	0.028	0.322
	176.8	0.025	0.319
	177	0.021	0.317
	177.2	0.03	0.323
	177.4	0.029	0.326
	177.6	0.023	0.328
	177.8	0.027	0.324
	178	0.029	0.321
	178.2	0.031	0.325
	178.4	0.028	0.325
	178.6	0.022	0.323
	178.8	0.022	0.322
	179	0.025	0.327
	179.2	0.026	0.32
	179.4	0.021	0.328
	179.6	0.029	0.329
	179.8	0.029	0.326
	180	0.023	0.326
	180.2	0.025	0.327
	180.4	0.026	0.331
	180.6	0.027	0.326
	180.8	0.025	0.328
	181	0.026	0.329
	181.2	0.029	0.33
	181.4	0.032	0.33
	181.6	0.028	0.332
	181.8	0.027	0.33
	182	0.03	0.331
	182.2	0.033	0.333
	182.4	0.028	0.329
	182.6	0.026	0.33
	182.8	0.025	0.336
	183	0.026	0.339
	183.2	0.025	0.333
	183.4	0.023	0.332
	183.6	0.026	0.334
	183.8	0.027	0.338
	184	0.028	0.331
	184.2	0.027	0.328
	184.4	0.019	0.333
	184.6	0.024	0.339
	184.8	0.03	0.33
	185	0.022	0.329
	185.2	0.022	0.33
	185.4	0.028	0.337
	185.6	0.027	0.333
	185.8	0.031	0.327
	186	0.024	0.337
	186.2	0.027	0.337
	186.4	0.025	0.337
	186.6	0.027	0.33
	186.8	0.023	0.336
	187	0.027	0.339
	187.2	0.028	0.336
	187.4	0.029	0.335
	187.6	0.023	0.341
	187.8	0.023	0.341
	188	0.027	0.339
	188.2	0.025	0.339
	188.4	0.025	0.343
	188.6	0.027	0.338
	188.8	0.028	0.341
	189	0.022	0.339
	189.2	0.031	0.339
	189.4	0.024	0.341
	189.6	0.028	0.347
	189.8	0.028	0.343
	190	0.022	0.343
	190.2	0.025	0.347
	190.4	0.025	0.347
	190.6	0.025	0.341
	190.8	0.02	0.347
	191	0.026	0.348
	191.2	0.029	0.344
	191.4	0.025	0.347
	191.6	0.027	0.345
	191.8	0.026	0.345
	192	0.03	0.344
	192.2	0.029	0.352
	192.4	0.025	0.347
	192.6	0.022	0.347
	192.8	0.03	0.347
	193	0.027	0.347
	193.2	0.026	0.347
	193.4	0.024	0.349
	193.6	0.028	0.348
	193.8	0.028	0.349
	194	0.032	0.351
	194.2	0.026	0.35
	194.4	0.027	0.348
	194.6	0.033	0.352
	194.8	0.03	0.351
	195	0.025	0.348
	195.2	0.026	0.352
	195.4	0.034	0.353
	195.6	0.028	0.348
	195.8	0.028	0.354
	196	0.031	0.352
	196.2	0.028	0.35
	196.4	0.024	0.352
	196.6	0.028	0.352
	196.8	0.024	0.355
	197	0.029	0.355
	197.2	0.028	0.354
	197.4	0.027	0.352
	197.6	0.026	0.353
	197.8	0.03	0.356
	198	0.032	0.353
	198.2	0.026	0.355
	198.4	0.027	0.36
	198.6	0.033	0.36
	198.8	0.03	0.357
	199	0.029	0.358
	199.2	0.025	0.356
	199.4	0.029	0.359
	199.6	0.03	0.357
	199.8	0.028	0.359
	200	0.027	0.359
	200.2	0.032	0.363
	200.4	0.034	0.359
	200.6	0.026	0.359
	200.8	0.025	0.361
	201	0.036	0.361
	201.2	0.03	0.367
	201.4	0.025	0.361
	201.6	0.026	0.358
	201.8	0.028	0.363
	202	0.03	0.36
	202.2	0.028	0.358
	202.4	0.024	0.364
	202.6	0.027	0.361
	202.8	0.029	0.363
	203	0.031	0.361
	203.2	0.029	0.362
	203.4	0.026	0.36
	203.6	0.028	0.358
	203.8	0.032	0.355
	204	0.03	0.363
	204.2	0.028	0.365
	204.4	0.027	0.361
	204.6	0.032	0.361
	204.8	0.026	0.362
	205	0.025	0.363
	205.2	0.025	0.369
	205.4	0.031	0.365
	205.6	0.026	0.362
	205.8	0.029	0.368
	206	0.03	0.37
	206.2	0.027	0.369
	206.4	0.024	0.363
	206.6	0.026	0.369
	206.8	0.03	0.365
	207	0.031	0.371
	207.2	0.027	0.367
	207.4	0.029	0.372
	207.6	0.029	0.364
	207.8	0.034	0.374
	208	0.027	0.368
	208.2	0.027	0.367
	208.4	0.032	0.371
	208.6	0.029	0.375
	208.8	0.028	0.374
	209	0.024	0.373
	209.2	0.028	0.375
	209.4	0.032	0.373
	209.6	0.028	0.373
	209.8	0.03	0.371
	210	0.03	0.376
	210.2	0.031	0.373
	210.4	0.029	0.375
	210.6	0.025	0.372
	210.8	0.029	0.373
	211	0.031	0.374
	211.2	0.027	0.373
	211.4	0.024	0.375
	211.6	0.034	0.376
	211.8	0.03	0.378
	212	0.026	0.378
	212.2	0.03	0.372
	212.4	0.032	0.373
	212.6	0.033	0.376
	212.8	0.033	0.373
	213	0.029	0.374
	213.2	0.026	0.375
	213.4	0.033	0.378
	213.6	0.027	0.378
	213.8	0.03	0.376
	214	0.026	0.379
	214.2	0.027	0.379
	214.4	0.03	0.379
	214.6	0.031	0.382
	214.8	0.028	0.384
	215	0.03	0.381
	215.2	0.032	0.381
	215.4	0.031	0.379
	215.6	0.026	0.384
	215.8	0.031	0.383
	216	0.028	0.384
	216.2	0.031	0.381
	216.4	0.028	0.383
	216.6	0.031	0.383
	216.8	0.03	0.379
	217	0.027	0.384
	217.2	0.03	0.386
	217.4	0.031	0.385
	217.6	0.033	0.388
	217.8	0.028	0.382
	218	0.029	0.384
	218.2	0.026	0.384
	218.4	0.035	0.388
	218.6	0.028	0.386
	218.8	0.027	0.385
	219	0.031	0.385
	219.2	0.032	0.388
	219.4	0.032	0.383
	219.6	0.029	0.389
	219.8	0.027	0.391
	220	0.031	0.39
	220.2	0.035	0.386
	220.4	0.026	0.387
	220.6	0.028	0.386
	220.8	0.026	0.39
	221	0.034	0.391
	221.2	0.03	0.389
	221.4	0.031	0.39
	221.6	0.031	0.391
	221.8	0.031	0.388
	222	0.029	0.387
	222.2	0.028	0.387
	222.4	0.03	0.396
	222.6	0.034	0.393
	222.8	0.033	0.395
	223	0.028	0.391
	223.2	0.029	0.39
	223.4	0.033	0.391
	223.6	0.028	0.393
	223.8	0.026	0.392
	224	0.033	0.394
	224.2	0.033	0.395
	224.4	0.027	0.393
	224.6	0.033	0.393
	224.8	0.027	0.398
	225	0.034	0.397
	225.2	0.032	0.395
	225.4	0.034	0.39
	225.6	0.03	0.398
	225.8	0.035	0.401
	226	0.037	0.4
	226.2	0.026	0.397
	226.4	0.029	0.399
	226.6	0.038	0.402
	226.8	0.032	0.4
	227	0.025	0.399
	227.2	0.032	0.404
	227.4	0.04	0.4
	227.6	0.033	0.4
	227.8	0.029	0.399
	228	0.03	0.397
	228.2	0.036	0.404
	228.4	0.033	0.398
	228.6	0.029	0.398
	228.8	0.029	0.4
	229	0.03	0.398
	229.2	0.033	0.402
	229.4	0.029	0.4
	229.6	0.029	0.396
	229.8	0.037	0.405
	230	0.031	0.402
	230.2	0.036	0.401
	230.4	0.027	0.403
	230.6	0.027	0.404
	230.8	0.032	0.401
	231	0.037	0.404
	231.2	0.03	0.403
	231.4	0.032	0.405
	231.6	0.038	0.404
	231.8	0.033	0.404
	232	0.033	0.407
	232.2	0.034	0.407
	232.4	0.032	0.405
	232.6	0.032	0.41
	232.8	0.03	0.409
	233	0.032	0.406
	233.2	0.033	0.41
	233.4	0.036	0.408
	233.6	0.034	0.405
	233.8	0.033	0.407
	234	0.033	0.409
	234.2	0.033	0.411
	234.4	0.03	0.41
	234.6	0.032	0.413
	234.8	0.035	0.411
	235	0.031	0.407
	235.2	0.032	0.412
	235.4	0.03	0.415
	235.6	0.035	0.417
	235.8	0.038	0.407
	236	0.033	0.409
	236.2	0.03	0.412
	236.4	0.034	0.412
	236.6	0.036	0.412
	236.8	0.035	0.411
	237	0.032	0.415
	237.2	0.037	0.415
	237.4	0.038	0.41
	237.6	0.032	0.412
	237.8	0.032	0.412
	238	0.033	0.412
	238.2	0.036	0.412
	238.4	0.038	0.413
	238.6	0.032	0.409
	238.8	0.032	0.412
	239	0.042	0.418
	239.2	0.037	0.417
	239.4	0.033	0.416
	239.6	0.035	0.418
	239.8	0.035	0.418
	240	0.036	0.413
	240.2	0.03	0.416
	240.4	0.033	0.417
	240.6	0.035	0.414
	240.8	0.033	0.417
	241	0.034	0.413
	241.2	0.034	0.421
	241.4	0.035	0.422
	241.6	0.041	0.422
	241.8	0.03	0.418
	242	0.031	0.42
	242.2	0.041	0.421
	242.4	0.032	0.424
	242.6	0.033	0.416
	242.8	0.034	0.429
	243	0.038	0.424
	243.2	0.035	0.423
	243.4	0.026	0.42
	243.6	0.031	0.421
	243.8	0.035	0.417
	244	0.04	0.426
	244.2	0.034	0.423
	244.4	0.034	0.425
	244.6	0.039	0.426
	244.8	0.033	0.426
	245	0.03	0.427
	245.2	0.033	0.43
	245.4	0.036	0.426
	245.6	0.037	0.423
	245.8	0.033	0.424
	246	0.032	0.425
	246.2	0.037	0.427
	246.4	0.036	0.425
	246.6	0.035	0.423
	246.8	0.033	0.422
	247	0.032	0.424
	247.2	0.04	0.427
	247.4	0.039	0.429
	247.6	0.03	0.428
	247.8	0.034	0.424
	248	0.04	0.425
	248.2	0.034	0.426
	248.4	0.034	0.43
	248.6	0.033	0.428
	248.8	0.034	0.43
	249	0.038	0.431
	249.2	0.035	0.429
	249.4	0.032	0.429
	249.6	0.035	0.433
	249.8	0.035	0.429
	250	0.031	0.426
	250.2	0.035	0.432
	250.4	0.038	0.428
	250.6	0.036	0.432
	250.8	0.027	0.437
	251	0.032	0.435
	251.2	0.036	0.434
	251.4	0.031	0.43
	251.6	0.031	0.433
	251.8	0.03	0.427
	252	0.039	0.434
	252.2	0.036	0.435
	252.4	0.031	0.435
	252.6	0.035	0.435
	252.8	0.04	0.437
	253	0.034	0.44
	253.2	0.034	0.44
	253.4	0.033	0.438
	253.6	0.041	0.44
	253.8	0.04	0.439
	254	0.035	0.439
	254.2	0.039	0.437
	254.4	0.034	0.443
	254.6	0.04	0.44
	254.8	0.034	0.437
	255	0.036	0.434
	255.2	0.033	0.441
	255.4	0.039	0.444
	255.6	0.036	0.442
	255.8	0.034	0.439
	256	0.036	0.438
	256.2	0.035	0.437
	256.4	0.035	0.439
	256.6	0.033	0.44
	256.8	0.037	0.437
	257	0.037	0.439
	257.2	0.037	0.439
	257.4	0.033	0.437
	257.6	0.04	0.441
	257.8	0.04	0.443
	258	0.033	0.439
	258.2	0.035	0.439
	258.4	0.037	0.441
	258.6	0.039	0.445
	258.8	0.035	0.444
	259	0.034	0.447
	259.2	0.034	0.445
	259.4	0.039	0.444
	259.6	0.037	0.445
	259.8	0.037	0.442
	260	0.037	0.442
	260.2	0.038	0.446
	260.4	0.038	0.448
	260.6	0.034	0.448
	260.8	0.034	0.447
	261	0.041	0.453
	261.2	0.038	0.453
	261.4	0.033	0.447
	261.6	0.033	0.446
	261.8	0.041	0.448
	262	0.037	0.449
	262.2	0.037	0.447
	262.4	0.038	0.45
	262.6	0.042	0.453
	262.8	0.039	0.447
	263	0.039	0.45
	263.2	0.031	0.452
	263.4	0.04	0.45
	263.6	0.036	0.448
	263.8	0.032	0.454
	264	0.032	0.451
	264.2	0.044	0.454
	264.4	0.038	0.451
	264.6	0.036	0.454
	264.8	0.033	0.453
	265	0.037	0.452
	265.2	0.041	0.45
	265.4	0.041	0.456
	265.6	0.034	0.451
	265.8	0.035	0.453
	266	0.041	0.455
	266.2	0.037	0.453
	266.4	0.035	0.449
	266.6	0.038	0.451
	266.8	0.038	0.454
	267	0.039	0.449
	267.2	0.034	0.452
	267.4	0.033	0.453
	267.6	0.039	0.454
	267.8	0.037	0.458
	268	0.037	0.458
	268.2	0.033	0.463
	268.4	0.043	0.461
	268.6	0.038	0.452
	268.8	0.035	0.456
	269	0.037	0.46
	269.2	0.043	0.461
	269.4	0.04	0.459
	269.6	0.033	0.459
	269.8	0.037	0.461
	270	0.04	0.458
	270.2	0.043	0.465
	270.4	0.04	0.466
	270.6	0.037	0.459
	270.8	0.035	0.46
	271	0.042	0.463
	271.2	0.037	0.464
	271.4	0.031	0.463
	271.6	0.042	0.463
	271.8	0.04	0.466
	272	0.035	0.463
	272.2	0.036	0.464
	272.4	0.035	0.463
	272.6	0.043	0.465
	272.8	0.039	0.464
	273	0.038	0.462
	273.2	0.033	0.469
	273.4	0.045	0.469
	273.6	0.042	0.465
	273.8	0.032	0.462
	274	0.033	0.467
	274.2	0.042	0.468
	274.4	0.037	0.465
	274.6	0.036	0.467
	274.8	0.037	0.463
	275	0.037	0.462
	275.2	0.042	0.467
	275.4	0.036	0.467
	275.6	0.032	0.46
	275.8	0.039	0.469
	276	0.043	0.472
	276.2	0.036	0.471
	276.4	0.036	0.47
	276.6	0.04	0.468
	276.8	0.033	0.47
	277	0.036	0.471
	277.2	0.036	0.47
	277.4	0.041	0.467
	277.6	0.038	0.472
	277.8	0.035	0.471
	278	0.036	0.467
	278.2	0.037	0.472
	278.4	0.04	0.472
	278.6	0.037	0.472
	278.8	0.036	0.47
	279	0.042	0.472
	279.2	0.036	0.473
	279.4	0.034	0.472
	279.6	0.032	0.475
	279.8	0.039	0.474
	280	0.042	0.476
	280.2	0.034	0.477
	280.4	0.033	0.475
	280.6	0.04	0.475
	280.8	0.04	0.474
	281	0.043	0.478
	281.2	0.036	0.474
	281.4	0.041	0.474
	281.6	0.045	0.478
	281.8	0.042	0.475
	282	0.034	0.476
	282.2	0.038	0.475
	282.4	0.039	0.476
	282.6	0.039	0.478
	282.8	0.037	0.479
	283	0.036	0.476
	283.2	0.04	0.474
	283.4	0.042	0.48
	283.6	0.038	0.473
	283.8	0.036	0.475
	284	0.035	0.481
	284.2	0.041	0.481
	284.4	0.037	0.479
	284.6	0.041	0.479
	284.8	0.043	0.474
	285	0.04	0.479
	285.2	0.039	0.479
	285.4	0.036	0.48
	285.6	0.036	0.483
	285.8	0.041	0.483
	286	0.038	0.483
	286.2	0.039	0.479
	286.4	0.038	0.487
	286.6	0.039	0.484
	286.8	0.036	0.485
	287	0.039	0.483
	287.2	0.043	0.482
	287.4	0.041	0.479
	287.6	0.038	0.489
	287.8	0.037	0.487
	288	0.039	0.487
	288.2	0.046	0.484
	288.4	0.04	0.489
	288.6	0.036	0.483
	288.8	0.038	0.486
	289	0.041	0.489
	289.2	0.041	0.49
	289.4	0.037	0.489
	289.6	0.039	0.486
	289.8	0.042	0.491
	290	0.039	0.49
	290.2	0.038	0.489
	290.4	0.038	0.489
	290.6	0.041	0.489
	290.8	0.042	0.488
	291	0.043	0.491
	291.2	0.038	0.491
	291.4	0.043	0.492
	291.6	0.045	0.493
	291.8	0.04	0.493
	292	0.039	0.491
	292.2	0.041	0.492
	292.4	0.045	0.486
	292.6	0.041	0.488
	292.8	0.038	0.493
	293	0.041	0.491
	293.2	0.042	0.495
	293.4	0.041	0.493
	293.6	0.042	0.491
	293.8	0.038	0.495
	294	0.044	0.491
	294.2	0.038	0.493
	294.4	0.033	0.494
	294.6	0.04	0.496
	294.8	0.043	0.494
	295	0.039	0.492
	295.2	0.04	0.494
	295.4	0.037	0.492
	295.6	0.043	0.498
	295.8	0.043	0.493
	296	0.039	0.501
	296.2	0.034	0.498
	296.4	0.042	0.495
	296.6	0.04	0.498
	296.8	0.037	0.494
	297	0.044	0.495
	297.2	0.047	0.497
	297.4	0.041	0.501
	297.6	0.037	0.498
	297.8	0.04	0.498
	298	0.044	0.498
	298.2	0.045	0.5
	298.4	0.045	0.502
	298.6	0.039	0.5
	298.8	0.035	0.503
	299	0.045	0.507
	299.2	0.042	0.503
	299.4	0.036	0.504
	299.6	0.042	0.5
	299.8	0.044	0.503
	300	0.043	0.504
	300.2	0.039	0.504
	300.4	0.046	0.501
	300.6	0.046	0.503
	300.8	0.046	0.502
	301	0.046	0.507
	301.2	0.043	0.497
	301.4	0.044	0.504
	301.6	0.04	0.508
	301.8	0.04	0.498
	302	0.042	0.505
	302.2	0.046	0.506
	302.4	0.043	0.504
	302.6	0.04	0.502
	302.8	0.042	0.507
	303	0.044	0.503
	303.2	0.041	0.507
	303.4	0.039	0.504
	303.6	0.038	0.499
	303.8	0.043	0.506
	304	0.046	0.511
	304.2	0.042	0.507
	304.4	0.036	0.505
	304.6	0.042	0.506
	304.8	0.044	0.507
	305	0.04	0.51
	305.2	0.037	0.507
	305.4	0.049	0.515
	305.6	0.045	0.508
	305.8	0.038	0.514
	306	0.039	0.505
	306.2	0.044	0.512
	306.4	0.042	0.51
	306.6	0.044	0.512
	306.8	0.036	0.508
	307	0.041	0.513
	307.2	0.049	0.516
	307.4	0.04	0.512
	307.6	0.041	0.513
	307.8	0.04	0.512
	308	0.045	0.513
	308.2	0.04	0.516
	308.4	0.041	0.515
	308.6	0.036	0.516
	308.8	0.047	0.509
	309	0.039	0.512
	309.2	0.041	0.514
	309.4	0.037	0.512
	309.6	0.042	0.511
	309.8	0.044	0.515
	310	0.04	0.515
	310.2	0.041	0.514
	310.4	0.046	0.512
	310.6	0.041	0.516
	310.8	0.04	0.514
	311	0.045	0.512
	311.2	0.041	0.515
	311.4	0.045	0.52
	311.6	0.044	0.514
	311.8	0.043	0.514
	312	0.038	0.514
	312.2	0.047	0.52
	312.4	0.044	0.513
	312.6	0.041	0.516
	312.8	0.048	0.521
	313	0.044	0.519
	313.2	0.039	0.518
	313.4	0.04	0.52
	313.6	0.046	0.519
	313.8	0.042	0.523
	314	0.044	0.521
	314.2	0.041	0.521
	314.4	0.038	0.521
	314.6	0.042	0.52
	314.8	0.048	0.518
	315	0.039	0.518
	315.2	0.038	0.526
	315.4	0.05	0.524
	315.6	0.043	0.526
	315.8	0.041	0.519
	316	0.039	0.522
	316.2	0.047	0.524
	316.4	0.041	0.526
	316.6	0.041	0.524
	316.8	0.04	0.525
	317	0.045	0.527
	317.2	0.05	0.529
	317.4	0.045	0.523
	317.6	0.039	0.52
	317.8	0.04	0.521
	318	0.045	0.529
	318.2	0.039	0.525
	318.4	0.043	0.525
	318.6	0.041	0.528
	318.8	0.041	0.527
	319	0.043	0.526
	319.2	0.038	0.525
	319.4	0.045	0.529
	319.6	0.045	0.53
	319.8	0.042	0.527
	320	0.041	0.522
	320.2	0.044	0.529
	320.4	0.047	0.529
	320.6	0.04	0.527
	320.8	0.043	0.524
	321	0.045	0.527
	321.2	0.045	0.526
	321.4	0.041	0.533
	321.6	0.04	0.528
	321.8	0.045	0.524
	322	0.04	0.525
	322.2	0.045	0.531
	322.4	0.039	0.53
	322.6	0.043	0.533
	322.8	0.048	0.531
	323	0.042	0.53
	323.2	0.037	0.531
	323.4	0.041	0.532
	323.6	0.048	0.533
	323.8	0.042	0.531
	324	0.038	0.532
	324.2	0.043	0.531
	324.4	0.045	0.538
	324.6	0.043	0.539
	324.8	0.044	0.532
	325	0.043	0.534
	325.2	0.044	0.536
	325.4	0.051	0.536
	325.6	0.044	0.533
	325.8	0.035	0.538
	326	0.044	0.536
	326.2	0.044	0.537
	326.4	0.042	0.54
	326.6	0.043	0.535
	326.8	0.047	0.535
	327	0.047	0.537
	327.2	0.043	0.537
	327.4	0.041	0.531
	327.6	0.046	0.536
	327.8	0.046	0.535
	328	0.044	0.536
	328.2	0.046	0.538
	328.4	0.045	0.538
	328.6	0.044	0.539
	328.8	0.043	0.54
	329	0.044	0.542
	329.2	0.046	0.537
	329.4	0.045	0.537
	329.6	0.045	0.54
	329.8	0.044	0.536
	330	0.044	0.536
	330.2	0.043	0.541
	330.4	0.048	0.541
	330.6	0.043	0.539
	330.8	0.038	0.536
	331	0.048	0.545
	331.2	0.048	0.544
	331.4	0.043	0.542
	331.6	0.044	0.544
	331.8	0.042	0.543
	332	0.045	0.539
	332.2	0.046	0.543
	332.4	0.04	0.544
	332.6	0.047	0.548
	332.8	0.049	0.544
	333	0.045	0.54
	333.2	0.042	0.546
	333.4	0.045	0.545
	333.6	0.049	0.546
	333.8	0.047	0.546
	334	0.048	0.547
	334.2	0.043	0.545
	334.4	0.047	0.552
	334.6	0.045	0.547
	334.8	0.044	0.546
	335	0.043	0.549
	335.2	0.046	0.548
	335.4	0.046	0.545
	335.6	0.04	0.55
	335.8	0.047	0.551
	336	0.046	0.551
	336.2	0.048	0.547
	336.4	0.045	0.545
	336.6	0.043	0.551
	336.8	0.05	0.55
	337	0.046	0.549
	337.2	0.043	0.554
	337.4	0.043	0.548
	337.6	0.045	0.551
	337.8	0.046	0.55
	338	0.045	0.552
	338.2	0.043	0.552
	338.4	0.048	0.555
	338.6	0.049	0.557
	338.8	0.041	0.553
	339	0.045	0.555
	339.2	0.046	0.551
	339.4	0.046	0.554
	339.6	0.046	0.557
	339.8	0.04	0.552
	340	0.048	0.556
	340.2	0.048	0.551
	340.4	0.047	0.556
	340.6	0.041	0.554
	340.8	0.046	0.557
	341	0.049	0.557
	341.2	0.047	0.551
	341.4	0.041	0.558
	341.6	0.044	0.561
	341.8	0.05	0.558
	342	0.047	0.558
	342.2	0.053	0.557
	342.4	0.045	0.561
	342.6	0.05	0.561
	342.8	0.054	0.555
	343	0.049	0.56
	343.2	0.044	0.558
	343.4	0.048	0.563
	343.6	0.047	0.561
	343.8	0.043	0.561
	344	0.044	0.562
	344.2	0.048	0.556
	344.4	0.044	0.56
	344.6	0.043	0.56
	344.8	0.045	0.562
	345	0.045	0.563
	345.2	0.049	0.564
	345.4	0.043	0.561
	345.6	0.047	0.56
	345.8	0.045	0.559
	346	0.047	0.565
	346.2	0.05	0.559
	346.4	0.04	0.559
	346.6	0.05	0.568
	346.8	0.049	0.563
	347	0.047	0.561
	347.2	0.047	0.561
	347.4	0.046	0.564
	347.6	0.049	0.565
	347.8	0.048	0.562
	348	0.046	0.564
	348.2	0.045	0.563
	348.4	0.046	0.564
	348.6	0.049	0.563
	348.8	0.044	0.567
	349	0.043	0.569
	349.2	0.052	0.569
	349.4	0.044	0.567
	349.6	0.048	0.569
	349.8	0.051	0.566
	350	0.046	0.561
	350.2	0.049	0.566
	350.4	0.048	0.565
	350.6	0.043	0.572
	350.8	0.05	0.57
	351	0.051	0.571
	351.2	0.047	0.563
	351.4	0.044	0.569
	351.6	0.046	0.574
	351.8	0.047	0.572
	352	0.046	0.571
	352.2	0.047	0.57
	352.4	0.046	0.57
	352.6	0.053	0.568
	352.8	0.049	0.568
	353	0.045	0.568
	353.2	0.046	0.57
	353.4	0.052	0.572
	353.6	0.049	0.571
	353.8	0.045	0.573
	354	0.046	0.573
	354.2	0.053	0.571
	354.4	0.044	0.572
	354.6	0.048	0.577
	354.8	0.048	0.574
	355	0.051	0.577
	355.2	0.046	0.576
	355.4	0.048	0.57
	355.6	0.044	0.572
	355.8	0.045	0.576
	356	0.049	0.576
	356.2	0.047	0.576
	356.4	0.044	0.577
	356.6	0.051	0.568
	356.8	0.052	0.575
	357	0.047	0.575
	357.2	0.05	0.574
	357.4	0.048	0.575
	357.6	0.047	0.575
	357.8	0.049	0.576
	358	0.048	0.577
	358.2	0.047	0.577
	358.4	0.053	0.574
	358.6	0.044	0.575
	358.8	0.042	0.577
	359	0.051	0.576
	359.2	0.054	0.575
	359.4	0.042	0.578
	359.6	0.049	0.581
	359.8	0.052	0.573
	360	0.049	0.58
	360.2	0.049	0.58
	360.4	0.048	0.575
	360.6	0.044	0.584
	360.8	0.052	0.583
	361	0.049	0.573
	361.2	0.045	0.583
	361.4	0.048	0.583
	361.6	0.054	0.586
	361.8	0.045	0.585
	362	0.05	0.582
	362.2	0.046	0.585
	362.4	0.053	0.581
	362.6	0.051	0.581
	362.8	0.048	0.582
	363	0.045	0.583
	363.2	0.052	0.589
	363.4	0.048	0.585
	363.6	0.046	0.579
	363.8	0.05	0.583
	364	0.051	0.584
	364.2	0.05	0.583
	364.4	0.046	0.584
	364.6	0.048	0.585
	364.8	0.054	0.586
	365	0.043	0.587
	365.2	0.048	0.591
	365.4	0.049	0.59
	365.6	0.053	0.585
	365.8	0.05	0.584
	366	0.05	0.587
	366.2	0.049	0.584
	366.4	0.052	0.587
	366.6	0.052	0.587
	366.8	0.047	0.589
	367	0.05	0.589
	367.2	0.051	0.591
	367.4	0.048	0.589
	367.6	0.049	0.585
	367.8	0.048	0.584
	368	0.052	0.587
	368.2	0.052	0.587
	368.4	0.053	0.587
	368.6	0.046	0.588
	368.8	0.051	0.594
	369	0.052	0.592
	369.2	0.049	0.588
	369.4	0.042	0.586
	369.6	0.046	0.597
	369.8	0.051	0.59
	370	0.048	0.589
	370.2	0.048	0.587
	370.4	0.049	0.593
	370.6	0.05	0.588
	370.8	0.054	0.594
	371	0.051	0.589
	371.2	0.048	0.597
	371.4	0.051	0.598
	371.6	0.054	0.594
	371.8	0.05	0.591
	372	0.047	0.595
	372.2	0.055	0.597
	372.4	0.05	0.595
	372.6	0.047	0.593
	372.8	0.049	0.598
	373	0.055	0.595
	373.2	0.051	0.591
	373.4	0.048	0.593
	373.6	0.045	0.599
	373.8	0.055	0.596
	374	0.051	0.596
	374.2	0.048	0.594
	374.4	0.047	0.595
	374.6	0.05	0.599
	374.8	0.052	0.593
	375	0.049	0.599
	375.2	0.052	0.595
	375.4	0.051	0.596
	375.6	0.051	0.595
	375.8	0.05	0.597
	376	0.054	0.596
	376.2	0.048	0.598
	376.4	0.052	0.6
	376.6	0.05	0.602
	376.8	0.048	0.597
	377	0.047	0.601
	377.2	0.056	0.601
	377.4	0.052	0.598
	377.6	0.05	0.596
	377.8	0.045	0.598
	378	0.056	0.6
	378.2	0.055	0.602
	378.4	0.05	0.596
	378.6	0.051	0.597
	378.8	0.051	0.598
	379	0.055	0.601
	379.2	0.046	0.599
	379.4	0.047	0.604
	379.6	0.053	0.608
	379.8	0.053	0.603
	380	0.051	0.601
	380.2	0.051	0.605
	380.4	0.051	0.601
	380.6	0.055	0.604
	380.8	0.048	0.609
	381	0.045	0.6
	381.2	0.053	0.606
	381.4	0.051	0.606
	381.6	0.048	0.605
	381.8	0.052	0.606
	382	0.053	0.605
	382.2	0.054	0.609
	382.4	0.051	0.607
	382.6	0.043	0.602
	382.8	0.05	0.608
	383	0.056	0.607
	383.2	0.051	0.604
	383.4	0.046	0.606
	383.6	0.052	0.604
	383.8	0.055	0.606
	384	0.055	0.607
	384.2	0.052	0.606
	384.4	0.049	0.61
	384.6	0.057	0.61
	384.8	0.053	0.612
	385	0.046	0.605
	385.2	0.049	0.612
	385.4	0.057	0.61
	385.6	0.053	0.613
	385.8	0.046	0.611
	386	0.05	0.61
	386.2	0.054	0.608
	386.4	0.055	0.612
	386.6	0.052	0.609
	386.8	0.051	0.609
	387	0.052	0.611
	387.2	0.054	0.614
	387.4	0.055	0.61
	387.6	0.052	0.612
	387.8	0.053	0.617
	388	0.055	0.611
	388.2	0.046	0.616
	388.4	0.05	0.616
	388.6	0.051	0.618
	388.8	0.055	0.618
	389	0.049	0.613
	389.2	0.054	0.613
	389.4	0.055	0.618
	389.6	0.057	0.619
	389.8	0.051	0.613
	390	0.045	0.614
	390.2	0.049	0.617
	390.4	0.052	0.621
	390.6	0.049	0.612
	390.8	0.053	0.616
	391	0.05	0.621
	391.2	0.056	0.616
	391.4	0.056	0.617
	391.6	0.052	0.616
	391.8	0.048	0.615
	392	0.055	0.623
	392.2	0.057	0.616
	392.4	0.052	0.62
	392.6	0.052	0.617
	392.8	0.056	0.62
	393	0.051	0.616
	393.2	0.045	0.62
	393.4	0.052	0.619
	393.6	0.058	0.62
	393.8	0.05	0.618
	394	0.054	0.619
	394.2	0.051	0.618
	394.4	0.058	0.623
	394.6	0.053	0.62
	394.8	0.052	0.617
	395	0.052	0.621
	395.2	0.055	0.624
	395.4	0.06	0.622
	395.6	0.049	0.621
	395.8	0.05	0.621
	396	0.055	0.621
	396.2	0.055	0.621
	396.4	0.052	0.623
	396.6	0.049	0.624
	396.8	0.048	0.62
	397	0.057	0.621
	397.2	0.055	0.618
	397.4	0.05	0.625
	397.6	0.06	0.624
	397.8	0.056	0.63
	398	0.054	0.622
	398.2	0.05	0.622
	398.4	0.052	0.623
	398.6	0.052	0.626
	398.8	0.047	0.623
	399	0.049	0.626
	399.2	0.053	0.626
	399.4	0.054	0.63
	399.6	0.054	0.628
[truncated: 1,002 more rows]

## Sheet: Fig.1f
Fig.1f	Time (s)	10% 2-3S(LN)2+90% (LN)2 (nm)	10% 2-3S(LN)2+90% 2-6S(LN)2 (nm)
	0	0	0
	0.2	-0.003	0.006
	0.4	0.008	0
	0.6	-0.007	0.002
	0.8	0.004	-0.003
	1	0.003	-0.003
	1.2	-0.005	0.006
	1.4	0.002	0.003
	1.6	0.01	-0.002
	1.8	-0.001	0.01
	2	0.002	0.004
	2.2	0.01	0.003
	2.4	0.01	0.008
	2.6	-0.003	0.011
	2.8	0.003	0.008
	3	0.004	0.01
	3.2	0.006	0.01
	3.4	0.002	0.01
	3.6	-0.002	0.017
	3.8	-0.002	0.014
	4	0.006	0.013
	4.2	-0.002	0.018
	4.4	-0.007	0.018
	4.6	0.002	0.025
	4.8	0.003	0.019
	5	-0.006	0.025
	5.2	0.002	0.021
	5.4	0	0.019
	5.6	-0.001	0.025
	5.8	0.002	0.02
	6	-0.004	0.028
	6.2	-0.007	0.026
	6.4	0.004	0.022
	6.6	0.001	0.026
	6.8	0.007	0.031
	7	-0.009	0.024
	7.2	0.005	0.028
	7.4	0.001	0.025
	7.6	0.002	0.035
	7.8	0.002	0.034
	8	0.007	0.034
	8.2	-0.002	0.029
	8.4	0.013	0.03
	8.6	0.013	0.034
	8.8	0.002	0.024
	9	0.01	0.033
	9.2	0.008	0.029
	9.4	-0.003	0.033
	9.6	0.004	0.042
	9.8	0.014	0.04
	10	0.005	0.039
	10.2	0.006	0.04
	10.4	0.009	0.047
	10.6	0.004	0.047
	10.8	0.014	0.04
	11	0.011	0.038
	11.2	-0.001	0.047
	11.4	0.008	0.043
	11.6	0.011	0.045
	11.8	0.005	0.052
	12	0.004	0.045
	12.2	0.01	0.054
	12.4	0.001	0.053
	12.6	0.004	0.051
	12.8	0.004	0.039
	13	0.003	0.058
	13.2	0.004	0.045
	13.4	0.009	0.047
	13.6	0.008	0.053
	13.8	0.003	0.056
	14	0.004	0.051
	14.2	0.018	0.061
	14.4	0.006	0.055
	14.6	0.009	0.059
	14.8	0.005	0.055
	15	0.004	0.052
	15.2	0.009	0.054
	15.4	0.012	0.06
	15.6	0.003	0.057
	15.8	0.006	0.061
	16	0.009	0.064
	16.2	0	0.057
	16.4	0.005	0.058
	16.6	0.015	0.064
	16.8	0.012	0.062
	17	0.003	0.067
	17.2	0.007	0.065
	17.4	0.006	0.066
	17.6	0.009	0.068
	17.8	0.02	0.062
	18	0.017	0.07
	18.2	0.006	0.067
	18.4	0.014	0.072
	18.6	0.016	0.076
	18.8	0.006	0.072
	19	0.014	0.071
	19.2	0.017	0.072
	19.4	0.011	0.073
	19.6	0.014	0.072
	19.8	0.011	0.073
	20	0.01	0.084
	20.2	0.008	0.08
	20.4	0.009	0.081
	20.6	0.001	0.083
	20.8	0.006	0.081
	21	0.015	0.087
	21.2	0.015	0.082
	21.4	0.007	0.081
	21.6	0.019	0.08
	21.8	0.009	0.083
	22	0.011	0.082
	22.2	0.016	0.082
	22.4	0.013	0.084
	22.6	0.008	0.08
	22.8	0.006	0.086
	23	0.008	0.091
	23.2	0.005	0.082
	23.4	0.014	0.089
	23.6	0.021	0.086
	23.8	0.008	0.089
	24	0.014	0.095
	24.2	0.023	0.1
	24.4	0.014	0.096
	24.6	0.013	0.092
	24.8	0.019	0.093
	25	0.012	0.095
	25.2	0.028	0.09
	25.4	0.022	0.1
	25.6	0.007	0.1
	25.8	0.011	0.095
	26	0.034	0.093
	26.2	0.016	0.101
	26.4	0.016	0.1
	26.6	0.023	0.101
	26.8	0.021	0.105
	27	0.014	0.098
	27.2	0.022	0.103
	27.4	0.014	0.106
	27.6	0.01	0.103
	27.8	0.022	0.11
	28	0.022	0.109
	28.2	0.011	0.102
	28.4	0.01	0.114
	28.6	0.02	0.103
	28.8	0.013	0.111
	29	0.007	0.112
	29.2	0.019	0.111
	29.4	0.015	0.11
	29.6	0.012	0.108
	29.8	0.019	0.117
	30	0.014	0.115
	30.2	0.012	0.114
	30.4	0.025	0.116
	30.6	0.016	0.119
	30.8	0.014	0.119
	31	0.026	0.123
	31.2	0.013	0.118
	31.4	0.016	0.115
	31.6	0.025	0.121
	31.8	0.019	0.125
	32	0.02	0.119
	32.2	0.03	0.123
	32.4	0.027	0.126
	32.6	0.02	0.121
	32.8	0.029	0.125
	33	0.025	0.126
	33.2	0.017	0.128
	33.4	0.026	0.124
	33.6	0.021	0.127
	33.8	0.019	0.126
	34	0.023	0.129
	34.2	0.021	0.13
	34.4	0.017	0.129
	34.6	0.014	0.129
	34.8	0.022	0.13
	35	0.016	0.137
	35.2	0.022	0.133
	35.4	0.018	0.134
	35.6	0.012	0.137
	35.8	0.012	0.141
	36	0.02	0.142
	36.2	0.016	0.137
	36.4	0.015	0.139
	36.6	0.021	0.137
	36.8	0.013	0.14
	37	0.019	0.138
	37.2	0.021	0.139
	37.4	0.021	0.142
	37.6	0.014	0.142
	37.8	0.029	0.143
	38	0.032	0.145
	38.2	0.017	0.141
	38.4	0.024	0.148
	38.6	0.027	0.147
	38.8	0.019	0.147
	39	0.032	0.141
	39.2	0.039	0.147
	39.4	0.016	0.148
	39.6	0.019	0.15
	39.8	0.034	0.156
	40	0.021	0.15
	40.2	0.016	0.153
	40.4	0.035	0.149
	40.6	0.035	0.159
	40.8	0.024	0.152
	41	0.034	0.161
	41.2	0.027	0.157
	41.4	0.022	0.163
	41.6	0.037	0.156
	41.8	0.027	0.157
	42	0.024	0.154
	42.2	0.033	0.161
	42.4	0.032	0.164
	42.6	0.014	0.158
	42.8	0.028	0.157
	43	0.029	0.163
	43.2	0.023	0.167
	43.4	0.029	0.168
	43.6	0.025	0.163
	43.8	0.026	0.166
	44	0.021	0.166
	44.2	0.03	0.169
	44.4	0.021	0.169
	44.6	0.018	0.165
	44.8	0.032	0.169
	45	0.022	0.173
	45.2	0.022	0.169
	45.4	0.028	0.176
	45.6	0.025	0.169
	45.8	0.023	0.172
	46	0.036	0.17
	46.2	0.028	0.172
	46.4	0.022	0.172
	46.6	0.032	0.175
	46.8	0.033	0.177
	47	0.019	0.174
	47.2	0.031	0.179
	47.4	0.037	0.181
	47.6	0.029	0.181
	47.8	0.037	0.181
	48	0.037	0.178
	48.2	0.028	0.179
	48.4	0.042	0.182
	48.6	0.036	0.181
	48.8	0.028	0.182
	49	0.046	0.185
	49.2	0.042	0.19
	49.4	0.038	0.187
	49.6	0.029	0.186
	49.8	0.037	0.192
	50	0.031	0.193
	50.2	0.032	0.193
	50.4	0.032	0.188
	50.6	0.029	0.197
	50.8	0.022	0.196
	51	0.033	0.195
	51.2	0.024	0.198
	51.4	0.025	0.189
	51.6	0.036	0.197
	51.8	0.034	0.198
	52	0.017	0.202
	52.2	0.029	0.204
	52.4	0.025	0.199
	52.6	0.027	0.197
	52.8	0.03	0.192
	53	0.03	0.201
	53.2	0.027	0.204
	53.4	0.037	0.201
	53.6	0.029	0.201
	53.8	0.031	0.204
	54	0.029	0.204
	54.2	0.041	0.204
	54.4	0.032	0.201
	54.6	0.034	0.212
	54.8	0.03	0.203
	55	0.042	0.204
	55.2	0.034	0.205
	55.4	0.039	0.212
	55.6	0.039	0.207
	55.8	0.038	0.214
	56	0.033	0.21
	56.2	0.039	0.209
	56.4	0.029	0.212
	56.6	0.039	0.213
	56.8	0.052	0.218
	57	0.032	0.215
	57.2	0.036	0.215
	57.4	0.039	0.218
	57.6	0.029	0.218
	57.8	0.045	0.216
	58	0.036	0.214
	58.2	0.03	0.218
	58.4	0.036	0.224
	58.6	0.04	0.225
	58.8	0.026	0.219
	59	0.032	0.225
	59.2	0.033	0.227
	59.4	0.034	0.223
	59.6	0.032	0.225
	59.8	0.038	0.223
	60	0.028	0.222
	60.2	0.034	0.223
	60.4	0.031	0.226
	60.6	0.036	0.232
	60.8	0.03	0.231
	61	0.037	0.227
	61.2	0.034	0.231
	61.4	0.029	0.23
	61.6	0.034	0.227
	61.8	0.036	0.229
	62	0.038	0.235
	62.2	0.034	0.23
	62.4	0.045	0.23
	62.6	0.035	0.232
	62.8	0.035	0.239
	63	0.041	0.244
	63.2	0.029	0.239
	63.4	0.036	0.234
	63.6	0.049	0.24
	63.8	0.037	0.238
	64	0.035	0.239
	64.2	0.048	0.242
	64.4	0.038	0.244
	64.6	0.039	0.245
	64.8	0.042	0.249
	65	0.043	0.248
	65.2	0.042	0.245
	65.4	0.045	0.24
	65.6	0.03	0.236
	65.8	0.035	0.246
	66	0.038	0.255
	66.2	0.048	0.247
	66.4	0.031	0.251
	66.6	0.041	0.254
	66.8	0.042	0.256
	67	0.037	0.253
	67.2	0.032	0.252
	67.4	0.038	0.25
	67.6	0.029	0.252
	67.8	0.039	0.249
	68	0.043	0.257
	68.2	0.033	0.26
	68.4	0.033	0.252
	68.6	0.049	0.258
	68.8	0.038	0.261
	69	0.034	0.263
	69.2	0.045	0.259
	69.4	0.046	0.26
	69.6	0.036	0.259
	69.8	0.032	0.26
	70	0.037	0.262
	70.2	0.036	0.258
	70.4	0.044	0.266
	70.6	0.053	0.258
	70.8	0.033	0.263
	71	0.042	0.266
	71.2	0.044	0.26
	71.4	0.042	0.268
	71.6	0.035	0.273
	71.8	0.051	0.27
	72	0.041	0.269
	72.2	0.05	0.265
	72.4	0.045	0.27
	72.6	0.041	0.273
	72.8	0.037	0.276
	73	0.05	0.271
	73.2	0.042	0.273
	73.4	0.048	0.283
	73.6	0.046	0.279
	73.8	0.037	0.277
	74	0.033	0.276
	74.2	0.037	0.28
	74.4	0.035	0.28
	74.6	0.043	0.274
	74.8	0.045	0.273
	75	0.044	0.283
	75.2	0.034	0.282
	75.4	0.037	0.273
	75.6	0.041	0.277
	75.8	0.035	0.285
	76	0.033	0.283
	76.2	0.05	0.285
	76.4	0.042	0.286
	76.6	0.038	0.278
	76.8	0.045	0.283
	77	0.05	0.29
	77.2	0.041	0.283
	77.4	0.052	0.288
	77.6	0.035	0.29
	77.8	0.042	0.287
	78	0.054	0.295
	78.2	0.049	0.294
	78.4	0.042	0.286
	78.6	0.055	0.294
	78.8	0.05	0.297
	79	0.05	0.297
	79.2	0.052	0.297
	79.4	0.049	0.305
	79.6	0.04	0.304
	79.8	0.054	0.297
	80	0.043	0.302
	80.2	0.04	0.3
	80.4	0.05	0.293
	80.6	0.056	0.301
	80.8	0.041	0.302
	81	0.044	0.295
	81.2	0.047	0.299
	81.4	0.038	0.303
	81.6	0.045	0.3
	81.8	0.04	0.3
	82	0.038	0.303
	82.2	0.049	0.308
	82.4	0.044	0.308
	82.6	0.045	0.308
	82.8	0.037	0.313
	83	0.051	0.305
	83.2	0.04	0.311
	83.4	0.042	0.309
	83.6	0.048	0.312
	83.8	0.059	0.31
	84	0.041	0.306
	84.2	0.045	0.312
	84.4	0.045	0.311
	84.6	0.045	0.315
	84.8	0.05	0.315
	85	0.053	0.317
	85.2	0.042	0.322
	85.4	0.051	0.319
	85.6	0.054	0.322
	85.8	0.05	0.32
	86	0.044	0.317
	86.2	0.054	0.324
	86.4	0.042	0.321
	86.6	0.053	0.322
	86.8	0.056	0.322
	87	0.058	0.326
	87.2	0.047	0.324
	87.4	0.056	0.326
	87.6	0.056	0.327
	87.8	0.05	0.33
	88	0.051	0.329
	88.2	0.057	0.331
	88.4	0.043	0.333
	88.6	0.058	0.33
	88.8	0.055	0.337
	89	0.044	0.33
	89.2	0.058	0.333
	89.4	0.048	0.333
	89.6	0.045	0.338
	89.8	0.052	0.335
	90	0.054	0.338
	90.2	0.048	0.335
	90.4	0.053	0.338
	90.6	0.053	0.342
	90.8	0.054	0.34
	91	0.05	0.334
	91.2	0.046	0.344
	91.4	0.047	0.34
	91.6	0.049	0.346
	91.8	0.054	0.345
	92	0.047	0.346
	92.2	0.052	0.343
	92.4	0.053	0.342
	92.6	0.047	0.347
	92.8	0.047	0.347
	93	0.059	0.347
	93.2	0.052	0.346
	93.4	0.051	0.349
	93.6	0.061	0.345
	93.8	0.059	0.351
	94	0.048	0.348
	94.2	0.055	0.357
	94.4	0.06	0.354
	94.6	0.047	0.35
	94.8	0.064	0.354
	95	0.063	0.357
	95.2	0.053	0.356
	95.4	0.059	0.351
	95.6	0.064	0.356
	95.8	0.055	0.355
	96	0.052	0.352
	96.2	0.054	0.363
	96.4	0.051	0.364
	96.6	0.061	0.358
	96.8	0.062	0.351
	97	0.055	0.365
	97.2	0.048	0.364
	97.4	0.054	0.366
	97.6	0.055	0.369
	97.8	0.046	0.362
	98	0.059	0.365
	98.2	0.053	0.365
	98.4	0.045	0.363
	98.6	0.058	0.363
	98.8	0.051	0.368
	99	0.049	0.364
	99.2	0.051	0.364
	99.4	0.056	0.371
	99.6	0.048	0.364
	99.8	0.059	0.366
	100	0.059	0.367
	100.2	0.05	0.372
	100.4	0.06	0.377
	100.6	0.058	0.373
	100.8	0.053	0.376
	101	0.051	0.371
	101.2	0.062	0.376
	101.4	0.052	0.379
	101.6	0.056	0.375
	101.8	0.059	0.378
	102	0.062	0.382
	102.2	0.047	0.379
	102.4	0.064	0.385
	102.6	0.058	0.383
	102.8	0.052	0.385
	103	0.066	0.382
	103.2	0.063	0.385
	103.4	0.052	0.381
	103.6	0.066	0.384
	103.8	0.064	0.386
	104	0.053	0.39
	104.2	0.062	0.385
	104.4	0.066	0.391
	104.6	0.049	0.391
	104.8	0.067	0.392
	105	0.063	0.395
	105.2	0.05	0.391
	105.4	0.057	0.39
	105.6	0.055	0.392
	105.8	0.054	0.392
	106	0.054	0.397
	106.2	0.064	0.395
	106.4	0.049	0.393
	106.6	0.056	0.394
	106.8	0.065	0.394
	107	0.054	0.397
	107.2	0.049	0.399
	107.4	0.059	0.393
	107.6	0.057	0.401
	107.8	0.056	0.399
	108	0.061	0.403
	108.2	0.064	0.399
	108.4	0.055	0.406
	108.6	0.058	0.4
	108.8	0.06	0.401
	109	0.054	0.402
	109.2	0.061	0.401
	109.4	0.073	0.397
	109.6	0.059	0.401
	109.8	0.059	0.404
	110	0.076	0.405
	110.2	0.062	0.407
	110.4	0.072	0.404
	110.6	0.071	0.408
	110.8	0.061	0.403
	111	0.071	0.408
	111.2	0.071	0.413
	111.4	0.06	0.409
	111.6	0.06	0.412
	111.8	0.059	0.418
	112	0.061	0.412
	112.2	0.06	0.416
	112.4	0.066	0.416
	112.6	0.059	0.416
	112.8	0.056	0.421
	113	0.061	0.416
	113.2	0.061	0.419
	113.4	0.059	0.415
	113.6	0.062	0.416
	113.8	0.064	0.421
	114	0.051	0.42
	114.2	0.058	0.426
	114.4	0.064	0.422
	114.6	0.058	0.424
	114.8	0.056	0.424
	115	0.064	0.425
	115.2	0.059	0.421
	115.4	0.051	0.423
	115.6	0.067	0.429
	115.8	0.059	0.429
	116	0.059	0.427
	116.2	0.061	0.431
	116.4	0.069	0.427
	116.6	0.058	0.433
	116.8	0.06	0.433
	117	0.064	0.433
	117.2	0.062	0.436
	117.4	0.061	0.437
	117.6	0.07	0.443
	117.8	0.066	0.44
	118	0.079	0.434
	118.2	0.063	0.433
	118.4	0.058	0.438
	118.6	0.064	0.439
	118.8	0.072	0.439
	119	0.06	0.441
	119.2	0.064	0.441
	119.4	0.077	0.442
	119.6	0.06	0.442
	119.8	0.064	0.441
	120	0.065	0.447
	120.2	0.063	0.443
	120.4	0.067	0.442
	120.6	0.07	0.448
	120.8	0.062	0.456
	121	0.06	0.448
	121.2	0.071	0.451
	121.4	0.06	0.445
	121.6	0.061	0.451
	121.8	0.062	0.45
	122	0.062	0.448
	122.2	0.063	0.449
	122.4	0.068	0.455
	122.6	0.057	0.45
	122.8	0.06	0.451
	123	0.064	0.449
	123.2	0.071	0.454
	123.4	0.056	0.454
	123.6	0.069	0.458
	123.8	0.065	0.453
	124	0.072	0.452
	124.2	0.062	0.459
	124.4	0.075	0.454
	124.6	0.062	0.457
	124.8	0.071	0.46
	125	0.071	0.459
	125.2	0.077	0.463
	125.4	0.068	0.458
	125.6	0.075	0.463
	125.8	0.069	0.465
	126	0.064	0.464
	126.2	0.076	0.466
	126.4	0.074	0.462
	126.6	0.068	0.461
	126.8	0.074	0.464
	127	0.068	0.473
	127.2	0.07	0.47
	127.4	0.068	0.467
	127.6	0.069	0.47
	127.8	0.066	0.474
	128	0.073	0.468
	128.2	0.063	0.48
	128.4	0.063	0.473
	128.6	0.067	0.469
	128.8	0.076	0.476
	129	0.062	0.477
	129.2	0.065	0.475
	129.4	0.065	0.476
	129.6	0.069	0.482
	129.8	0.063	0.477
	130	0.078	0.481
	130.2	0.062	0.475
	130.4	0.068	0.48
	130.6	0.071	0.479
	130.8	0.073	0.485
	131	0.064	0.482
	131.2	0.069	0.48
	131.4	0.064	0.483
	131.6	0.069	0.486
	131.8	0.071	0.488
	132	0.07	0.487
	132.2	0.07	0.484
	132.4	0.074	0.486
	132.6	0.069	0.492
	132.8	0.071	0.492
	133	0.07	0.489
	133.2	0.08	0.487
	133.4	0.069	0.49
	133.6	0.075	0.489
	133.8	0.076	0.49
	134	0.077	0.491
	134.2	0.072	0.493
	134.4	0.081	0.491
	134.6	0.071	0.501
	134.8	0.077	0.496
	135	0.081	0.495
	135.2	0.071	0.498
	135.4	0.068	0.496
	135.6	0.073	0.492
	135.8	0.071	0.498
	136	0.068	0.505
	136.2	0.075	0.501
	136.4	0.078	0.501
	136.6	0.062	0.505
	136.8	0.082	0.5
	137	0.075	0.508
	137.2	0.068	0.504
	137.4	0.07	0.497
	137.6	0.084	0.504
	137.8	0.064	0.507
	138	0.074	0.507
	138.2	0.077	0.508
	138.4	0.076	0.513
	138.6	0.065	0.505
	138.8	0.083	0.508
	139	0.076	0.507
	139.2	0.074	0.507
	139.4	0.079	0.51
	139.6	0.081	0.512
	139.8	0.069	0.509
	140	0.083	0.511
	140.2	0.078	0.52
	140.4	0.066	0.518
	140.6	0.075	0.516
	140.8	0.084	0.513
	141	0.069	0.515
	141.2	0.08	0.516
	141.4	0.083	0.519
	141.6	0.074	0.522
	141.8	0.076	0.52
	142	0.085	0.524
	142.2	0.068	0.528
	142.4	0.078	0.521
	142.6	0.085	0.523
	142.8	0.07	0.528
	143	0.065	0.522
	143.2	0.079	0.527
	143.4	0.073	0.528
	143.6	0.081	0.528
	143.8	0.073	0.522
	144	0.076	0.524
	144.2	0.073	0.537
	144.4	0.075	0.534
	144.6	0.071	0.527
	144.8	0.073	0.535
	145	0.082	0.53
	145.2	0.08	0.536
	145.4	0.069	0.535
	145.6	0.08	0.531
	145.8	0.08	0.537
	146	0.071	0.533
	146.2	0.078	0.537
	146.4	0.087	0.536
	146.6	0.074	0.54
	146.8	0.081	0.546
	147	0.081	0.542
	147.2	0.066	0.541
	147.4	0.076	0.533
	147.6	0.086	0.54
	147.8	0.073	0.545
	148	0.081	0.545
	148.2	0.084	0.539
	148.4	0.083	0.546
	148.6	0.079	0.543
	148.8	0.091	0.541
	149	0.076	0.544
	149.2	0.079	0.555
	149.4	0.091	0.545
	149.6	0.089	0.554
	149.8	0.072	0.554
	150	0.094	0.549
	150.2	0.079	0.551
	150.4	0.077	0.549
	150.6	0.084	0.552
	150.8	0.083	0.562
	151	0.078	0.547
	151.2	0.08	0.56
	151.4	0.078	0.558
	151.6	0.075	0.555
	151.8	0.074	0.554
	152	0.084	0.559
	152.2	0.071	0.557
	152.4	0.071	0.554
	152.6	0.086	0.563
	152.8	0.073	0.566
	153	0.074	0.564
	153.2	0.082	0.558
	153.4	0.077	0.559
	153.6	0.079	0.566
	153.8	0.084	0.564
	154	0.085	0.563
	154.2	0.073	0.563
	154.4	0.084	0.562
	154.6	0.081	0.568
	154.8	0.075	0.564
	155	0.093	0.562
	155.2	0.083	0.57
	155.4	0.074	0.565
	155.6	0.08	0.565
	155.8	0.087	0.567
	156	0.079	0.574
	156.2	0.086	0.574
	156.4	0.093	0.574
	156.6	0.082	0.582
	156.8	0.085	0.57
	157	0.086	0.573
	157.2	0.08	0.578
	157.4	0.073	0.575
	157.6	0.089	0.575
	157.8	0.08	0.581
	158	0.076	0.578
	158.2	0.085	0.579
	158.4	0.079	0.578
	158.6	0.082	0.581
	158.8	0.092	0.58
	159	0.084	0.582
	159.2	0.072	0.584
	159.4	0.085	0.581
	159.6	0.085	0.585
	159.8	0.079	0.585
	160	0.081	0.579
	160.2	0.081	0.584
	160.4	0.076	0.585
	160.6	0.077	0.581
	160.8	0.079	0.581
	161	0.071	0.585
	161.2	0.084	0.587
	161.4	0.092	0.592
	161.6	0.074	0.591
	161.8	0.07	0.589
	162	0.092	0.593
	162.2	0.081	0.602
	162.4	0.078	0.596
	162.6	0.084	0.59
	162.8	0.088	0.592
	163	0.081	0.592
	163.2	0.093	0.59
	163.4	0.087	0.592
	163.6	0.081	0.594
	163.8	0.093	0.603
	164	0.094	0.601
	164.2	0.083	0.597
	164.4	0.087	0.596
	164.6	0.096	0.597
	164.8	0.084	0.603
	165	0.095	0.603
	165.2	0.096	0.598
	165.4	0.084	0.6
	165.6	0.091	0.607
	165.8	0.085	0.606
	166	0.085	0.607
	166.2	0.092	0.608
	166.4	0.091	0.613
	166.6	0.081	0.608
	166.8	0.082	0.614
	167	0.093	0.604
	167.2	0.084	0.605
	167.4	0.081	0.618
	167.6	0.086	0.608
	167.8	0.079	0.609
	168	0.08	0.612
	168.2	0.089	0.613
	168.4	0.079	0.61
	168.6	0.082	0.615
	168.8	0.091	0.612
	169	0.085	0.615
	169.2	0.078	0.609
	169.4	0.085	0.615
	169.6	0.093	0.617
	169.8	0.085	0.622
	170	0.087	0.619
	170.2	0.087	0.616
	170.4	0.083	0.616
	170.6	0.092	0.622
	170.8	0.099	0.629
	171	0.088	0.623
	171.2	0.089	0.621
	171.4	0.094	0.62
	171.6	0.087	0.625
	171.8	0.091	0.624
	172	0.09	0.624
	172.2	0.087	0.624
	172.4	0.084	0.626
	172.6	0.095	0.624
	172.8	0.095	0.625
	173	0.084	0.63
	173.2	0.101	0.624
	173.4	0.085	0.636
	173.6	0.083	0.629
	173.8	0.098	0.628
	174	0.098	0.636
	174.2	0.079	0.635
	174.4	0.091	0.639
	174.6	0.092	0.637
	174.8	0.089	0.636
	175	0.088	0.637
	175.2	0.084	0.639
	175.4	0.083	0.632
	175.6	0.088	0.641
	175.8	0.089	0.638
	176	0.083	0.645
	176.2	0.09	0.632
	176.4	0.096	0.646
	176.6	0.088	0.641
	176.8	0.083	0.642
	177	0.096	0.638
	177.2	0.085	0.64
	177.4	0.081	0.642
	177.6	0.094	0.647
	177.8	0.088	0.648
	178	0.089	0.647
	178.2	0.095	0.644
	178.4	0.082	0.651
	178.6	0.089	0.66
	178.8	0.094	0.648
	179	0.1	0.652
	179.2	0.079	0.654
	179.4	0.094	0.653
	179.6	0.094	0.655
	179.8	0.092	0.655
	180	0.096	0.649
	180.2	0.095	0.655
	180.4	0.093	0.661
	180.6	0.099	0.664
	180.8	0.1	0.654
	181	0.097	0.662
	181.2	0.086	0.654
	181.4	0.096	0.66
	181.6	0.09	0.664
	181.8	0.095	0.66
	182	0.097	0.661
	182.2	0.093	0.664
	182.4	0.089	0.662
	182.6	0.097	0.662
	182.8	0.091	0.666
	183	0.084	0.666
	183.2	0.098	0.66
	183.4	0.092	0.661
	183.6	0.087	0.665
	183.8	0.089	0.663
	184	0.09	0.666
	184.2	0.086	0.675
	184.4	0.091	0.67
	184.6	0.084	0.669
	184.8	0.086	0.668
	185	0.096	0.673
	185.2	0.09	0.673
	185.4	0.092	0.673
	185.6	0.088	0.671
	185.8	0.097	0.671
	186	0.092	0.669
	186.2	0.088	0.676
	186.4	0.093	0.671
	186.6	0.096	0.674
	186.8	0.092	0.668
	187	0.099	0.671
	187.2	0.098	0.68
	187.4	0.095	0.682
	187.6	0.102	0.679
	187.8	0.1	0.68
	188	0.09	0.676
	188.2	0.105	0.681
	188.4	0.099	0.683
	188.6	0.096	0.689
	188.8	0.092	0.685
	189	0.107	0.684
	189.2	0.093	0.687
	189.4	0.106	0.683
	189.6	0.104	0.691
	189.8	0.092	0.692
	190	0.099	0.685
	190.2	0.103	0.687
	190.4	0.088	0.693
	190.6	0.093	0.69
	190.8	0.099	0.686
	191	0.092	0.689
	191.2	0.093	0.692
	191.4	0.098	0.687
	191.6	0.091	0.693
	191.8	0.091	0.696
	192	0.101	0.696
	192.2	0.091	0.701
	192.4	0.088	0.694
	192.6	0.099	0.695
	192.8	0.093	0.698
	193	0.083	0.699
	193.2	0.087	0.704
	193.4	0.103	0.7
	193.6	0.092	0.702
	193.8	0.087	0.703
	194	0.094	0.708
	194.2	0.1	0.697
	194.4	0.097	0.704
	194.6	0.106	0.699
	194.8	0.092	0.703
	195	0.106	0.701
	195.2	0.107	0.701
	195.4	0.102	0.709
	195.6	0.097	0.708
	195.8	0.108	0.704
	196	0.094	0.708
	196.2	0.096	0.707
	196.4	0.099	0.707
	196.6	0.095	0.713
	196.8	0.094	0.709
	197	0.112	0.711
	197.2	0.096	0.714
	197.4	0.093	0.713
	197.6	0.098	0.712
	197.8	0.106	0.721
	198	0.094	0.715
	198.2	0.101	0.711
	198.4	0.096	0.718
	198.6	0.096	0.717
	198.8	0.096	0.72
	199	0.102	0.718
	199.2	0.09	0.718
	199.4	0.088	0.712
	199.6	0.103	0.719
	199.8	0.097	0.724
	200	0.091	0.726
	200.2	0.107	0.716
	200.4	0.09	0.723
	200.6	0.092	0.723
	200.8	0.099	0.719
	201	0.098	0.728
	201.2	0.093	0.719
	201.4	0.098	0.728
	201.6	0.1	0.726
	201.8	0.098	0.72
	202	0.098	0.728
	202.2	0.107	0.725
	202.4	0.093	0.726
	202.6	0.098	0.737
	202.8	0.107	0.731
	203	0.099	0.733
	203.2	0.099	0.734
	203.4	0.111	0.735
	203.6	0.097	0.737
	203.8	0.105	0.739
	204	0.11	0.734
	204.2	0.105	0.733
	204.4	0.096	0.73
	204.6	0.102	0.734
	204.8	0.1	0.74
	205	0.103	0.739
	205.2	0.105	0.738
	205.4	0.098	0.737
	205.6	0.101	0.741
	205.8	0.101	0.74
	206	0.096	0.739
	206.2	0.092	0.74
	206.4	0.098	0.744
	206.6	0.104	0.742
	206.8	0.089	0.741
	207	0.105	0.747
	207.2	0.097	0.744
	207.4	0.098	0.746
	207.6	0.091	0.745
	207.8	0.105	0.746
	208	0.092	0.754
	208.2	0.097	0.748
	208.4	0.103	0.751
	208.6	0.095	0.754
	208.8	0.098	0.748
	209	0.111	0.753
	209.2	0.094	0.751
	209.4	0.097	0.747
	209.6	0.105	0.755
	209.8	0.106	0.751
	210	0.101	0.753
	210.2	0.103	0.752
	210.4	0.105	0.759
	210.6	0.103	0.756
	210.8	0.112	0.765
	211	0.109	0.765
	211.2	0.096	0.76
	211.4	0.108	0.758
	211.6	0.104	0.761
	211.8	0.097	0.765
	212	0.108	0.757
	212.2	0.109	0.759
	212.4	0.109	0.762
	212.6	0.108	0.768
	212.8	0.107	0.761
	213	0.1	0.763
	213.2	0.101	0.767
	213.4	0.107	0.763
	213.6	0.1	0.772
	213.8	0.102	0.772
	214	0.108	0.769
	214.2	0.103	0.766
	214.4	0.09	0.771
	214.6	0.104	0.768
	214.8	0.096	0.767
	215	0.1	0.766
	215.2	0.101	0.772
	215.4	0.109	0.774
	215.6	0.09	0.774
	215.8	0.098	0.771
	216	0.104	0.771
	216.2	0.101	0.779
	216.4	0.106	0.776
	216.6	0.106	0.774
	216.8	0.094	0.78
	217	0.103	0.781
	217.2	0.105	0.779
	217.4	0.097	0.779
	217.6	0.1	0.779
	217.8	0.108	0.777
	218	0.102	0.78
	218.2	0.108	0.779
	218.4	0.116	0.785
	218.6	0.104	0.792
	218.8	0.105	0.783
	219	0.117	0.784
	219.2	0.109	0.787
	219.4	0.103	0.785
	219.6	0.112	0.789
	219.8	0.111	0.794
	220	0.102	0.789
	220.2	0.111	0.787
	220.4	0.109	0.788
	220.6	0.106	0.787
	220.8	0.109	0.8
	221	0.1	0.794
	221.2	0.103	0.79
	221.4	0.109	0.79
	221.6	0.102	0.795
	221.8	0.096	0.792
	222	0.102	0.794
	222.2	0.109	0.797
	222.4	0.106	0.797
	222.6	0.109	0.798
	222.8	0.103	0.8
	223	0.101	0.792
	223.2	0.103	0.795
	223.4	0.103	0.799
	223.6	0.107	0.802
	223.8	0.1	0.802
	224	0.114	0.807
	224.2	0.1	0.802
	224.4	0.101	0.806
	224.6	0.115	0.805
	224.8	0.107	0.803
	225	0.104	0.804
	225.2	0.111	0.807
	225.4	0.102	0.811
	225.6	0.1	0.811
	225.8	0.114	0.807
	226	0.11	0.81
	226.2	0.109	0.811
	226.4	0.118	0.813
	226.6	0.117	0.817
	226.8	0.111	0.813
	227	0.109	0.814
	227.2	0.113	0.815
	227.4	0.098	0.812
	227.6	0.108	0.817
	227.8	0.11	0.822
	228	0.102	0.817
	228.2	0.113	0.818
	228.4	0.117	0.819
	228.6	0.099	0.819
	228.8	0.102	0.816
	229	0.108	0.815
	229.2	0.109	0.828
	229.4	0.104	0.824
	229.6	0.105	0.816
	229.8	0.103	0.816
	230	0.103	0.818
	230.2	0.109	0.826
	230.4	0.109	0.831
	230.6	0.101	0.82
	230.8	0.113	0.832
	231	0.11	0.83
	231.2	0.098	0.829
	231.4	0.102	0.833
	231.6	0.108	0.829
	231.8	0.107	0.828
	232	0.1	0.829
	232.2	0.114	0.83
	232.4	0.109	0.838
	232.6	0.113	0.83
	232.8	0.116	0.83
	233	0.104	0.831
	233.2	0.115	0.833
	233.4	0.121	0.829
	233.6	0.114	0.839
	233.8	0.109	0.84
	234	0.11	0.841
	234.2	0.115	0.835
	234.4	0.104	0.835
	234.6	0.109	0.835
	234.8	0.111	0.845
	235	0.102	0.839
	235.2	0.119	0.836
	235.4	0.124	0.845
	235.6	0.107	0.843
	235.8	0.116	0.842
	236	0.12	0.847
	236.2	0.103	0.846
	236.4	0.118	0.845
	236.6	0.107	0.846
	236.8	0.104	0.851
	237	0.103	0.848
	237.2	0.113	0.849
	237.4	0.1	0.843
	237.6	0.112	0.849
	237.8	0.11	0.851
	238	0.1	0.849
	238.2	0.11	0.846
	238.4	0.117	0.851
	238.6	0.109	0.855
	238.8	0.104	0.856
	239	0.109	0.848
	239.2	0.112	0.855
	239.4	0.106	0.853
	239.6	0.113	0.855
	239.8	0.107	0.86
	240	0.105	0.854
	240.2	0.107	0.857
	240.4	0.124	0.854
	240.6	0.102	0.861
	240.8	0.104	0.856
	241	0.114	0.853
	241.2	0.111	0.86
	241.4	0.109	0.863
	241.6	0.122	0.863
	241.8	0.109	0.859
	242	0.122	0.861
	242.2	0.122	0.867
	242.4	0.108	0.868
	242.6	0.11	0.863
	242.8	0.122	0.864
	243	0.114	0.87
	243.2	0.109	0.861
	243.4	0.117	0.862
	243.6	0.113	0.863
	243.8	0.108	0.875
	244	0.111	0.867
	244.2	0.111	0.864
	244.4	0.107	0.872
	244.6	0.113	0.876
	244.8	0.112	0.878
	245	0.105	0.88
	245.2	0.104	0.873
	245.4	0.108	0.875
	245.6	0.109	0.878
	245.8	0.112	0.872
	246	0.121	0.876
	246.2	0.102	0.879
	246.4	0.112	0.873
	246.6	0.119	0.881
	246.8	0.109	0.874
	247	0.111	0.878
	247.2	0.121	0.877
	247.4	0.108	0.875
	247.6	0.108	0.878
	247.8	0.116	0.883
	248	0.121	0.879
	248.2	0.114	0.886
	248.4	0.117	0.881
	248.6	0.114	0.88
	248.8	0.112	0.888
	249	0.119	0.879
	249.2	0.116	0.881
	249.4	0.112	0.89
	249.6	0.123	0.884
	249.8	0.119	0.89
	250	0.114	0.886
	250.2	0.11	0.891
	250.4	0.119	0.894
	250.6	0.115	0.889
	250.8	0.115	0.887
	251	0.118	0.896
	251.2	0.111	0.896
	251.4	0.108	0.897
	251.6	0.121	0.896
	251.8	0.11	0.893
	252	0.117	0.892
	252.2	0.117	0.899
	252.4	0.111	0.896
	252.6	0.109	0.9
	252.8	0.112	0.902
	253	0.115	0.899
	253.2	0.107	0.901
	253.4	0.116	0.908
	253.6	0.117	0.898
	253.8	0.108	0.907
	254	0.119	0.904
	254.2	0.117	0.905
	254.4	0.105	0.901
	254.6	0.111	0.905
	254.8	0.123	0.906
	255	0.117	0.905
	255.2	0.114	0.903
	255.4	0.122	0.904
	255.6	0.119	0.912
	255.8	0.112	0.909
	256	0.127	0.913
	256.2	0.121	0.909
	256.4	0.112	0.913
	256.6	0.122	0.915
	256.8	0.114	0.913
	257	0.107	0.91
	257.2	0.123	0.918
	257.4	0.119	0.918
	257.6	0.113	0.917
	257.8	0.12	0.912
	258	0.116	0.92
	258.2	0.109	0.916
	258.4	0.113	0.914
	258.6	0.114	0.925
	258.8	0.115	0.916
	259	0.123	0.917
	259.2	0.117	0.923
	259.4	0.116	0.918
	259.6	0.118	0.925
	259.8	0.111	0.92
	260	0.111	0.928
	260.2	0.113	0.92
	260.4	0.115	0.93
	260.6	0.109	0.928
	260.8	0.113	0.921
	261	0.118	0.921
	261.2	0.112	0.931
	261.4	0.106	0.924
	261.6	0.12	0.935
	261.8	0.117	0.93
	262	0.11	0.932
	262.2	0.116	0.922
	262.4	0.126	0.934
	262.6	0.12	0.927
	262.8	0.126	0.93
	263	0.113	0.929
	263.2	0.115	0.928
	263.4	0.122	0.934
	263.6	0.122	0.932
	263.8	0.117	0.93
	264	0.119	0.928
	264.2	0.13	0.94
	264.4	0.118	0.938
	264.6	0.121	0.928
	264.8	0.13	0.935
	265	0.122	0.942
	265.2	0.126	0.939
	265.4	0.127	0.942
	265.6	0.114	0.939
	265.8	0.122	0.94
	266	0.133	0.948
	266.2	0.125	0.94
	266.4	0.112	0.944
	266.6	0.126	0.948
	266.8	0.119	0.946
	267	0.112	0.936
	267.2	0.122	0.948
	267.4	0.116	0.948
	267.6	0.115	0.951
	267.8	0.119	0.947
	268	0.121	0.945
	268.2	0.111	0.947
	268.4	0.12	0.949
	268.6	0.122	0.951
	268.8	0.111	0.95
	269	0.116	0.95
	269.2	0.117	0.954
	269.4	0.114	0.949
	269.6	0.121	0.955
	269.8	0.123	0.949
	270	0.127	0.954
	270.2	0.117	0.957
	270.4	0.129	0.957
	270.6	0.116	0.951
	270.8	0.115	0.954
	271	0.126	0.96
	271.2	0.13	0.958
	271.4	0.114	0.965
	271.6	0.125	0.96
	271.8	0.127	0.966
	272	0.114	0.966
	272.2	0.12	0.957
	272.4	0.124	0.962
	272.6	0.119	0.963
	272.8	0.129	0.961
	273	0.126	0.964
	273.2	0.116	0.966
	273.4	0.12	0.965
	273.6	0.131	0.97
	273.8	0.122	0.971
	274	0.118	0.97
	274.2	0.125	0.97
	274.4	0.118	0.971
	274.6	0.12	0.971
	274.8	0.123	0.969
	275	0.116	0.976
	275.2	0.119	0.973
	275.4	0.127	0.976
	275.6	0.125	0.973
	275.8	0.116	0.973
	276	0.119	0.972
	276.2	0.117	0.972
	276.4	0.122	0.972
	276.6	0.121	0.977
	276.8	0.124	0.982
	277	0.117	0.973
	277.2	0.124	0.978
	277.4	0.127	0.98
	277.6	0.114	0.979
	277.8	0.119	0.981
	278	0.128	0.984
	278.2	0.124	0.981
	278.4	0.123	0.979
	278.6	0.123	0.99
	278.8	0.124	0.977
	279	0.123	0.986
	279.2	0.135	0.982
	279.4	0.125	0.983
	279.6	0.123	0.99
	279.8	0.136	0.985
	280	0.122	0.988
	280.2	0.114	0.987
	280.4	0.132	0.995
	280.6	0.128	0.987
	280.8	0.122	0.989
	281	0.129	0.994
	281.2	0.127	0.993
	281.4	0.121	0.989
	281.6	0.129	0.987
	281.8	0.124	0.992
	282	0.114	0.992
	282.2	0.13	0.998
	282.4	0.127	0.999
	282.6	0.118	0.998
	282.8	0.12	0.998
	283	0.13	0.997
	283.2	0.118	0.996
	283.4	0.126	1
	283.6	0.126	0.998
	283.8	0.122	1.007
	284	0.129	1.004
	284.2	0.126	0.999
	284.4	0.116	1.002
	284.6	0.119	0.997
	284.8	0.13	1.001
	285	0.121	1.006
	285.2	0.116	1.007
	285.4	0.126	1.01
	285.6	0.131	1.011
	285.8	0.12	1.006
	286	0.128	1.009
	286.2	0.127	1.014
	286.4	0.115	1.015
	286.6	0.129	1.008
	286.8	0.138	1.011
	287	0.122	1.008
	287.2	0.135	1.013
	287.4	0.131	1.012
	287.6	0.121	1.016
	287.8	0.123	1.01
	288	0.136	1.018
	288.2	0.129	1.018
	288.4	0.119	1.009
	288.6	0.133	1.022
	288.8	0.123	1.016
	289	0.123	1.015
	289.2	0.134	1.02
	289.4	0.126	1.021
	289.6	0.128	1.024
	289.8	0.133	1.025
	290	0.123	1.024
	290.2	0.12	1.016
	290.4	0.121	1.021
	290.6	0.127	1.026
	290.8	0.116	1.028
	291	0.13	1.02
	291.2	0.132	1.025
	291.4	0.116	1.021
	291.6	0.127	1.027
	291.8	0.13	1.024
	292	0.116	1.024
	292.2	0.127	1.034
	292.4	0.127	1.03
	292.6	0.126	1.032
	292.8	0.126	1.037
	293	0.133	1.033
	293.2	0.129	1.03
	293.4	0.131	1.031
	293.6	0.136	1.031
	293.8	0.128	1.032
	294	0.125	1.036
	294.2	0.127	1.03
	294.4	0.126	1.034
	294.6	0.126	1.031
	294.8	0.121	1.036
	295	0.136	1.045
	295.2	0.135	1.034
	295.4	0.136	1.043
	295.6	0.128	1.037
	295.8	0.136	1.04
	296	0.13	1.033
	296.2	0.138	1.043
	296.4	0.129	1.044
	296.6	0.124	1.047
	296.8	0.14	1.043
	297	0.134	1.043
	297.2	0.123	1.051
	297.4	0.133	1.044
	297.6	0.128	1.046
	297.8	0.126	1.042
	298	0.132	1.053
	298.2	0.127	1.05
	298.4	0.122	1.042
	298.6	0.132	1.052
	298.8	0.12	1.051
	299	0.115	1.045
	299.2	0.13	1.047
	299.4	0.128	1.051
	299.6	0.128	1.05
	299.8	0.126	1.058
	300	0.125	1.056
	300.2	0.119	1.051
	300.4	0.129	1.061
	300.6	0.13	1.057
	300.8	0.124	1.054
	301	0.127	1.057
	301.2	0.138	1.061
	301.4	0.124	1.067
	301.6	0.124	1.059
	301.8	0.134	1.063
	302	0.119	1.066
	302.2	0.132	1.057
	302.4	0.135	1.065
	302.6	0.136	1.064
	302.8	0.127	1.06
	303	0.143	1.06
	303.2	0.124	1.065
	303.4	0.131	1.063
	303.6	0.139	1.067
	303.8	0.138	1.065
	304	0.127	1.071
	304.2	0.143	1.069
	304.4	0.128	1.069
	304.6	0.122	1.072
	304.8	0.134	1.071
	305	0.135	1.069
	305.2	0.129	1.083
	305.4	0.139	1.07
	305.6	0.129	1.075
	305.8	0.125	1.078
	306	0.132	1.077
	306.2	0.137	1.064
	306.4	0.125	1.075
	306.6	0.127	1.078
	306.8	0.139	1.079
	307	0.128	1.076
	307.2	0.123	1.076
	307.4	0.132	1.08
	307.6	0.133	1.077
	307.8	0.127	1.079
	308	0.132	1.078
	308.2	0.137	1.089
	308.4	0.125	1.076
	308.6	0.143	1.085
	308.8	0.136	1.083
	309	0.13	1.089
	309.2	0.136	1.084
	309.4	0.133	1.08
	309.6	0.126	1.08
	309.8	0.134	1.083
	310	0.143	1.088
	310.2	0.135	1.089
	310.4	0.128	1.089
	310.6	0.145	1.085
	310.8	0.136	1.091
	311	0.135	1.094
	311.2	0.135	1.088
	311.4	0.137	1.094
	311.6	0.132	1.092
	311.8	0.145	1.095
	312	0.135	1.093
	312.2	0.134	1.09
	312.4	0.14	1.101
	312.6	0.123	1.09
	312.8	0.131	1.094
	313	0.139	1.101
	313.2	0.131	1.101
	313.4	0.134	1.098
	313.6	0.135	1.104
	313.8	0.125	1.103
	314	0.123	1.1
	314.2	0.129	1.105
	314.4	0.125	1.094
	314.6	0.126	1.102
	314.8	0.126	1.104
	315	0.129	1.101
	315.2	0.126	1.111
	315.4	0.142	1.104
	315.6	0.129	1.108
	315.8	0.132	1.103
	316	0.13	1.106
	316.2	0.136	1.101
	316.4	0.127	1.098
	316.6	0.138	1.101
	316.8	0.139	1.11
	317	0.141	1.114
	317.2	0.137	1.11
	317.4	0.139	1.11
	317.6	0.138	1.114
	317.8	0.137	1.114
	318	0.141	1.106
	318.2	0.135	1.108
	318.4	0.131	1.112
	318.6	0.145	1.111
	318.8	0.13	1.117
	319	0.131	1.115
	319.2	0.132	1.121
	319.4	0.138	1.123
	319.6	0.131	1.121
	319.8	0.148	1.12
	320	0.138	1.122
	320.2	0.137	1.122
	320.4	0.143	1.12
	320.6	0.139	1.119
	320.8	0.134	1.119
	321	0.135	1.121
	321.2	0.141	1.124
	321.4	0.139	1.118
	321.6	0.132	1.125
	321.8	0.141	1.121
	322	0.14	1.12
	322.2	0.136	1.128
	322.4	0.14	1.126
	322.6	0.135	1.128
	322.8	0.123	1.128
	323	0.142	1.132
	323.2	0.137	1.128
	323.4	0.129	1.129
	323.6	0.139	1.127
	323.8	0.141	1.128
	324	0.137	1.128
	324.2	0.142	1.128
	324.4	0.143	1.129
	324.6	0.133	1.124
	324.8	0.137	1.132
	325	0.141	1.133
	325.2	0.136	1.132
	325.4	0.143	1.135
	325.6	0.143	1.142
	325.8	0.133	1.137
	326	0.132	1.134
	326.2	0.142	1.141
	326.4	0.135	1.142
	326.6	0.142	1.139
	326.8	0.141	1.133
	327	0.142	1.143
	327.2	0.131	1.143
	327.4	0.151	1.145
	327.6	0.137	1.149
	327.8	0.134	1.143
	328	0.145	1.14
	328.2	0.145	1.15
	328.4	0.132	1.148
	328.6	0.143	1.149
	328.8	0.138	1.151
	329	0.134	1.142
	329.2	0.131	1.148
	329.4	0.14	1.146
	329.6	0.131	1.15
	329.8	0.136	1.146
	330	0.144	1.145
	330.2	0.129	1.154
	330.4	0.13	1.151
	330.6	0.135	1.154
	330.8	0.134	1.154
	331	0.138	1.152
	331.2	0.14	1.152
	331.4	0.137	1.156
	331.6	0.132	1.154
	331.8	0.132	1.152
	332	0.134	1.157
	332.2	0.134	1.162
	332.4	0.145	1.156
	332.6	0.146	1.156
	332.8	0.131	1.151
	333	0.145	1.158
	333.2	0.146	1.166
	333.4	0.129	1.154
	333.6	0.134	1.16
	333.8	0.146	1.166
	334	0.134	1.165
	334.2	0.148	1.159
	334.4	0.15	1.172
	334.6	0.14	1.166
	334.8	0.145	1.171
	335	0.148	1.169
	335.2	0.14	1.168
	335.4	0.147	1.169
	335.6	0.148	1.174
	335.8	0.149	1.17
	336	0.143	1.172
	336.2	0.147	1.173
	336.4	0.134	1.17
	336.6	0.144	1.168
	336.8	0.14	1.169
	337	0.146	1.17
	337.2	0.135	1.169
	337.4	0.132	1.174
	337.6	0.134	1.173
	337.8	0.131	1.178
	338	0.132	1.179
	338.2	0.148	1.174
	338.4	0.13	1.172
	338.6	0.141	1.171
	338.8	0.134	1.182
	339	0.128	1.179
	339.2	0.136	1.176
	339.4	0.141	1.181
	339.6	0.132	1.185
	339.8	0.14	1.178
	340	0.148	1.19
	340.2	0.137	1.184
	340.4	0.138	1.183
	340.6	0.143	1.187
	340.8	0.142	1.185
	341	0.139	1.183
	341.2	0.15	1.188
	341.4	0.141	1.188
	341.6	0.132	1.189
	341.8	0.146	1.183
	342	0.147	1.183
	342.2	0.146	1.19
	342.4	0.142	1.19
	342.6	0.149	1.19
	342.8	0.14	1.193
	343	0.143	1.192
	343.2	0.146	1.191
	343.4	0.14	1.198
	343.6	0.144	1.193
	343.8	0.151	1.197
	344	0.136	1.199
	344.2	0.145	1.197
	344.4	0.15	1.191
	344.6	0.134	1.199
	344.8	0.136	1.196
	345	0.149	1.198
	345.2	0.136	1.195
	345.4	0.145	1.198
	345.6	0.139	1.196
	345.8	0.144	1.207
	346	0.139	1.205
	346.2	0.151	1.201
	346.4	0.143	1.201
	346.6	0.142	1.199
	346.8	0.146	1.205
	347	0.145	1.199
	347.2	0.137	1.204
	347.4	0.142	1.199
	347.6	0.148	1.209
	347.8	0.132	1.215
	348	0.147	1.207
	348.2	0.143	1.21
	348.4	0.14	1.212
	348.6	0.145	1.207
	348.8	0.153	1.209
	349	0.138	1.215
	349.2	0.144	1.208
	349.4	0.153	1.21
	349.6	0.148	1.217
	349.8	0.136	1.209
	350	0.15	1.213
	350.2	0.145	1.21
	350.4	0.138	1.216
	350.6	0.159	1.214
	350.8	0.144	1.22
	351	0.144	1.214
	351.2	0.164	1.216
	351.4	0.147	1.215
	351.6	0.143	1.218
	351.8	0.154	1.218
	352	0.15	1.221
	352.2	0.146	1.222
	352.4	0.146	1.222
	352.6	0.147	1.222
	352.8	0.141	1.223
	353	0.144	1.216
	353.2	0.142	1.224
	353.4	0.138	1.22
	353.6	0.141	1.229
	353.8	0.151	1.223
	354	0.137	1.223
	354.2	0.139	1.224
	354.4	0.146	1.226
	354.6	0.141	1.232
	354.8	0.137	1.22
	355	0.151	1.23
	355.2	0.143	1.226
	355.4	0.141	1.232
	355.6	0.144	1.232
	355.8	0.141	1.235
	356	0.149	1.234
	356.2	0.148	1.227
	356.4	0.15	1.229
	356.6	0.144	1.231
	356.8	0.151	1.237
	357	0.156	1.232
	357.2	0.154	1.231
	357.4	0.152	1.232
	357.6	0.151	1.235
	357.8	0.154	1.238
	358	0.159	1.238
	358.2	0.158	1.239
	358.4	0.154	1.24
	358.6	0.149	1.24
	358.8	0.146	1.245
	359	0.148	1.242
	359.2	0.145	1.247
	359.4	0.16	1.247
	359.6	0.146	1.242
	359.8	0.146	1.242
	360	0.148	1.243
	360.2	0.143	1.247
	360.4	0.148	1.245
	360.6	0.151	1.244
	360.8	0.135	1.244
	361	0.144	1.245
	361.2	0.154	1.253
	361.4	0.141	1.249
	361.6	0.15	1.246
	361.8	0.151	1.246
	362	0.145	1.249
	362.2	0.144	1.248
	362.4	0.149	1.255
	362.6	0.147	1.252
	362.8	0.141	1.262
	363	0.144	1.257
	363.2	0.151	1.258
	363.4	0.149	1.251
	363.6	0.147	1.258
	363.8	0.156	1.252
	364	0.158	1.257
	364.2	0.14	1.259
	364.4	0.154	1.256
	364.6	0.15	1.259
	364.8	0.139	1.259
	365	0.16	1.261
	365.2	0.155	1.26
	365.4	0.144	1.268
	365.6	0.16	1.261
	365.8	0.144	1.254
	366	0.144	1.261
	366.2	0.152	1.266
	366.4	0.152	1.267
	366.6	0.146	1.263
	366.8	0.155	1.269
	367	0.147	1.271
	367.2	0.153	1.269
	367.4	0.152	1.267
	367.6	0.152	1.273
	367.8	0.138	1.262
	368	0.156	1.266
	368.2	0.149	1.273
	368.4	0.144	1.277
	368.6	0.137	1.267
	368.8	0.15	1.271
	369	0.137	1.275
	369.2	0.148	1.28
	369.4	0.147	1.278
	369.6	0.153	1.278
	369.8	0.14	1.268
	370	0.15	1.275
	370.2	0.15	1.275
	370.4	0.14	1.28
	370.6	0.145	1.279
	370.8	0.153	1.278
	371	0.14	1.278
	371.2	0.145	1.281
	371.4	0.158	1.285
	371.6	0.141	1.28
	371.8	0.15	1.28
	372	0.149	1.274
	372.2	0.141	1.281
	372.4	0.157	1.286
	372.6	0.161	1.278
	372.8	0.152	1.278
	373	0.146	1.292
	373.2	0.158	1.288
	373.4	0.148	1.287
	373.6	0.16	1.285
	373.8	0.159	1.288
	374	0.15	1.287
	374.2	0.145	1.282
	374.4	0.157	1.289
	374.6	0.149	1.294
	374.8	0.149	1.289
	375	0.161	1.287
	375.2	0.16	1.288
	375.4	0.148	1.294
	375.6	0.157	1.292
	375.8	0.151	1.298
	376	0.145	1.296
	376.2	0.147	1.294
	376.4	0.146	1.292
	376.6	0.14	1.294
	376.8	0.145	1.3
	377	0.151	1.298
	377.2	0.145	1.301
	377.4	0.147	1.309
	377.6	0.155	1.296
	377.8	0.142	1.291
	378	0.149	1.303
	378.2	0.146	1.302
	378.4	0.157	1.302
	378.6	0.142	1.302
	378.8	0.139	1.299
	379	0.145	1.31
	379.2	0.145	1.299
	379.4	0.154	1.298
	379.6	0.156	1.304
	379.8	0.149	1.308
	380	0.153	1.305
	380.2	0.157	1.308
	380.4	0.151	1.31
	380.6	0.153	1.301
	380.8	0.163	1.308
	381	0.149	1.313
	381.2	0.157	1.303
	381.4	0.165	1.309
	381.6	0.146	1.312
	381.8	0.152	1.317
	382	0.165	1.314
	382.2	0.154	1.315
	382.4	0.15	1.318
	382.6	0.157	1.318
	382.8	0.157	1.311
	383	0.148	1.314
	383.2	0.147	1.316
	383.4	0.147	1.319
	383.6	0.147	1.316
	383.8	0.154	1.309
	384	0.15	1.306
	384.2	0.143	1.32
	384.4	0.145	1.32
	384.6	0.155	1.324
	384.8	0.141	1.322
	385	0.145	1.323
	385.2	0.156	1.321
	385.4	0.143	1.322
	385.6	0.143	1.324
	385.8	0.151	1.321
	386	0.147	1.324
	386.2	0.148	1.322
	386.4	0.158	1.323
	386.6	0.146	1.321
	386.8	0.16	1.331
	387	0.16	1.334
	387.2	0.157	1.325
	387.4	0.151	1.321
	387.6	0.16	1.333
	387.8	0.154	1.33
	388	0.153	1.33
	388.2	0.161	1.326
	388.4	0.159	1.331
	388.6	0.152	1.336
	388.8	0.163	1.333
	389	0.16	1.33
	389.2	0.149	1.333
	389.4	0.157	1.331
	389.6	0.168	1.335
	389.8	0.155	1.334
	390	0.152	1.342
	390.2	0.162	1.342
	390.4	0.149	1.342
	390.6	0.149	1.337
	390.8	0.16	1.337
	391	0.146	1.34
	391.2	0.154	1.338
	391.4	0.155	1.339
	391.6	0.155	1.336
	391.8	0.149	1.342
	392	0.157	1.343
	392.2	0.152	1.338
	392.4	0.15	1.342
	392.6	0.156	1.344
	392.8	0.153	1.349
	393	0.151	1.344
	393.2	0.162	1.346
	393.4	0.148	1.344
	393.6	0.147	1.344
	393.8	0.158	1.343
	394	0.154	1.343
	394.2	0.149	1.354
	394.4	0.158	1.348
	394.6	0.162	1.348
	394.8	0.15	1.346
	395	0.156	1.355
	395.2	0.165	1.352
	395.4	0.152	1.349
	395.6	0.158	1.344
	395.8	0.158	1.347
	396	0.154	1.353
	396.2	0.156	1.352
	396.4	0.164	1.354
	396.6	0.155	1.355
	396.8	0.157	1.36
	397	0.167	1.36
	397.2	0.161	1.353
	397.4	0.149	1.357
	397.6	0.167	1.358
	397.8	0.159	1.361
	398	0.15	1.367
	398.2	0.168	1.362
	398.4	0.164	1.367
	398.6	0.155	1.361
	398.8	0.161	1.363
	399	0.156	1.363
	399.2	0.148	1.362
	399.4	0.146	1.368
	399.6	0.155	1.364
[truncated: 1,002 more rows]

## Sheet: Fig.1a-f bar diagrams
Fig.1a inserted bars			Fig.1b inserted bars			Fig.1c inserted bars			Fig.1d inserted bars			Fig.1e inserted bars			Fig.1f inserted bars
Biological replicate	100% 2-3S(LN)2	100% 2-6S(LN)2	Biological replicate	100% 2-3S(LN)2	100% 2-6S(LN)2	Biological replicate	7.5% 2-6S(LN)2+92,5% (LN)2	7.5% 2-6S(LN)2+92,5% 2-3S(LN)2	Biological replicate	7.5% 2-6S(LN)2+92,5% (LN)2	7.5% 2-6S(LN)2+92,5% 2-3S(LN)2	Biological replicate	15% 2-6S(LN)2+ 85% (LN)2	15% 2-6S(LN)2+ 85% 2-3S(LN)2	Biological replicate	10% 2-3S(LN)2+90% (LN)2	10% 2-3S(LN)2+90% 2-6S(LN)2
1	0	93.4307	1	147.739	0	1	12.1	35.5	1	0	73.5	1	18.2	64.5	1	15.7	118
2	0	112.409	2	88.9447	0	2	3.9	26.1	2	0	91.5	2	9.1	54.3	2	22	103.4
3	0	96.3504	3	70.8543	0	3	0	25	3	0	38.3	3	6.3	45.3	3	4.3	95.7
4	0	90.5109	4	134.171	0
5	0	116.788	5	88.9447	0
6	0	90.5109	6	69.3467	0
Mean	0	100	Mean	100	0	Mean	5.33333	28.8667	Mean	0	67.7667	Mean	11.2	54.7	Mean	14	105.7
Stdev	0	11.5964	SD	33.1064	0	Stdev	6.17603	5.7709	Stdev	0	27.0594	Stdev	6.22174	9.60625	Stdev	8.97162	11.3265

## Sheet: Fig.2a
Fig.2a	2-6SLN2 (%)	complementary LN2 (%)	complementary 2-3S(LN)2 (%)
	70	100	88.9
	60	96.9	95.6
	50	94.6	100
	40	86.6	95.6
	30	72.7	95.6
	20	31.2	68.9
	10	1.5	30
	5	0	8.9
	0	0	0

## Sheet: Fig.2b
Fig.2b	2-6SLN2 (%)	complementary LN2 (%)	complementary 2-3S(LN)2 (%)
	0	0	0
	10	12.1053	48.3871
	20	64.7368	87.7419
	30	64.7368	87.0968
	40	78.9474	93.5484
	50	84.2105	96.7742
	75	89.4737	96.7742
	100	100	100

## Sheet: Fig.2c
Fig.2c	2-6SLN2 (%)	complementary LN2 (%)	complementary 2-3S(LN)2 (%)
	0	0	0
	10	4.7619	29.8508
	20	28.5714	79.1045
	30	66.6667	80.597
	40	76.1905	70.1492
	50	85.7143	89.5522
	75	98.4127	83.5821
	100	100	100

[truncated: 33 more sheets: Fig.2d, Fig.2e, Fig.2f, Fig.3b, Fig.3c, Fig.3d, Fig.3e, Fig.3f, Fig.3g, Fig.4a, Fig.4b, Fig.4c, Fig.4d, Fig.4e, Fig.5a, Fig.5b, Fig.5c, Fig.5d, Fig.S1a, Fig.S1b …]
